# Supplementary material for: Expression and mutagenesis studies in the Medicago truncatula iron transporter MtVTL8 confirm its role in symbiotic nitrogen fixation and reveal amino acids essential for transport
Source: Front Plant Sci. 2024 Jan 4;14:1306491. doi: 10.3389/fpls.2023.1306491 (PMC10794610; doi:10.3389/fpls.2023.1306491)
Supplement: Supplementary file 1 [file DataSheet_1.zip]

Archive with 2 entries (2 files):
- Supplementary Table 4.XLSX
- Supplementary Tables and Figures.pdf
