# Supplementary material for: Expression and mutagenesis studies in the Medicago truncatula iron transporter MtVTL8 confirm its role in symbiotic nitrogen fixation and reveal amino acids essential for transport
Source: Front Plant Sci. 2024 Jan 4;14:1306491. doi: 10.3389/fpls.2023.1306491 (PMC10794610; doi:10.3389/fpls.2023.1306491)
Supplement: Supplementary file 1 [file DataSheet_1.zip › Supplementary Table 4.XLSX]

## Sheet: Sheet1
Species		Genome	UniProt	Metal Binding Domain	Name used for tree	Sequence
Amborella trichopoda		AMTR_s00176p00023280	W1PVP7	MBD	>Atr_VIT1	MAGEREGSGLEEGLVSREKQPHMEKHFRAGEVVRDVIMGVSDGLTVPFALAAGLSAANAPSSIILTAGLAEIAAGAISMGLGGYLAAKSEADHYNRELKREQEEIINVPETEAAEIADILSEYGLEPDEYRPVVDALRKNPQAWLEFMMKFELGLEKPEPRRAVESAITIALAYIVGGLVPLLPYFFIRAAKDAMLASVAVTLIALIFFGYVKGRLTGNTPIRSALQTALIGAAASAAAFSIARIVQPQS
Amborella trichopoda		AMTR_s00059p00177640	U5DB74		>Atr_VTL1	MEQQHGPHDHIIEPPPSNDANYKTRGQWLRAAILGANDGLVSTTSLMLGISAVRGDARSVAISGIAALAAGASSMAIGEFVSVYTQRDIQAFERERQGTLRTINGDKADDPLPNPFRAATASALSFMCGALVPLLCGAFVQNYVARVLALVGASSFTLLLFGSLGAHLGGSSIWRASLRVLFGGWLAMAATYGFLKLF
Amborella trichopoda		AMTR_s01243p00009970	W1NST5		>Atr_VTL2	MAMQHGSNNLQMVDKLPDLESPAPEHIDYSERSQWLRAAVLGANDGLVSTASLMVGVGAIKTDPKAMLLSGLAGLVAGACSMAIGEFVSVYSQLDIEVAQLERERVGGEKESEGLRLPSPFQAAAASAMAFALGAAVPILAAAFVRTVKVRVGVVAVAATVALVGFGVLGARLGRAPVVRSAARVLVGGWLAMAVTYGLMVLVGSSGI
Amborella trichopoda		AMTR_s00022p00115300	W1PN96		>Atr_VTL3	MAQSPAPCADHATLDVVQDEGPDMGQRSQWLRAMILGASDGLVSTASLMIGIGAAVEEHRAMLLSGLAGAVAGACSMAVGEFVSVSTQRDIEMVASTSKLKVVNLQTVHNLLQVLKSIPEDQEKHTIDLESPTTSVLGCSTDSLKGTAKLGPLADKSPIREVPNGKIRVSGMSPMRSPMMRAIAESSIKRIVTRDSPEREDRVRALPNPFQAASASALAFLCGSIAPLVSSVFVVGYEARIMVLAVVSSMALVVLGGVGARLGGSNVRVSAFRALLGGWLAMLVTFGILKPFERKDRE
Arabidopsis thaliana		At2g01770	Q9ZUA5	MBD	>Ath_VIT1	MSSEEDKITRISIEPEKQTLLDHHTEKHFTAGEIVRDIIIGVSDGLTVPFALAAGLSGANASSSIVLTAGIAEVAAGAISMGLGGYLAAKSEEDHYAREMKREQEEIVAVPETEAAEVAEILAQYGIEPHEYSPVVNALRKNPQAWLDFMMRFELGLEKPDPKRALQSAFTIAIAYVLGGFIPLLPYMLIPHAMDAVVASVVITLFALFIFGYAKGHFTGSKPLRSAFETAFIGAIASAAAFCLAKVVQH
Arabidopsis thaliana		At1g21140	Q9LPU9		>Ath_VTL1	MESHNVSNSLNLDMEMDQEKAFDYSKRAQWLRAAVLGANDGLVSTASLMMGVGAVKQDVKVMILSGFAGLVAGACSMAIGEFVSVYSQYDIEVAQMKRENGGQVEKEKLPSPMQAAAASALAFSLGAIVPLMAAAFVKDYHVRIGAIVAAVTLALVMFGWLGAVLGKAPVFKSSARVLIGGWLAMAVTFGLTKLIGTHSL
Arabidopsis thaliana		At1g76800	Q9SRD3		>Ath_VTL2	MDQSGSNTNMDIEKESTTFDYSKRSQWLRAAVLGANDGLVSTASLMMGVGAVKHDVKAMILSGFAGMVAGACSMAIGEFVSVYSQYDIEVAQMERDSVEIEKEKLPSPMQAAAASALAFSAGAIVPLLAAAFVKEYKMRIISVVVAVTVALMVFGWLGAALGKAPAVRSSARVLFGGWLAMAVTFGLTKLIGLYGL
Arabidopsis thaliana		At3g43630	Q9M2C3		>Ath_VTL3	MESHNTLNLDMEKDQEKAFDYSKRAQWLRAAVLGANDGLVSTASLMMGVGAVKQNVKIMILTGFAGLVAGACSMAIGEFVSVYSQYDIEVAQMKRETGGEIEKEKLPSPTQAAAASALAFSLGAMVPLLAAAFVKEYKVRIGAIVAAVTLALVMFGWLGAVLGKAPVVKSSLRVLVGGWLAMAITYGFTKLIGSHSHMYV
Arabidopsis thaliana		At3g43660	Q9M2CO		>Ath_VTL4	MESNNNNLNLDMEKDQETTFDYSKRAQWLRAAVLGANDGLVSTASLMMGIGAVKQDVRIMLLTGFAGLVAGACSMAIGEFISVYSQYDIEVAQMKRESGGETKKEKLPSPTQAAIASALAFTLGAIVPLLAAAFVKEYKVRIGVIVAAVTLALVMFGWLGAVLGKAPVVKSLVRVLIGGWLAMAITFGFTKLVGSHGL
Arabidopsis thaliana		At3g25190	Q9LSF6		>Ath_VTL5	MTSNVQLSETNSPRNQKTRPRAEKEEVDYMQRAQWLRAALLGANDGLVTVASLMMGVGSIKEDVKAMLLVGFAGLVAGACSMAIGEFVSVCTQRDIETAQMKRAIEHKTSLSAIDEQEEEEKKERLPNPGQAAIASALAFSVGAAMPLLGAVFIENHKVRMVVVAVVATIALVVFGVTGAVLGKTSVVKSSVRVVIGGWMAMALTFGLTKFIGSAAMQI
Brachypodium distachyon		Bradi4g29720	I1IPY2	MBD	>Bdi_VIT1	MVKLVQDEENQRQLLDGHKEKHFTSGEVVRDIIIGVSDGLTVPFALAAGLSGANASSALVLTAGLAEVAAGAISMGLGGYLAAKSDADHYQRELQREQEEIDTVPDTEAAEIGDILSEYGLGPEEYGPVVTSLRNNPKAWLEFMMKFELGLEKPDPRRALTSAATIALAYVVGGLVPLLPYMFVPSADRAMATSVVVTLAALLFFGYVKGRFTGNRPFLSALQTAVIGALASSAAYGMAKAVQAI
Brachypodium distachyon		Bradi5g12570	I1IYJ3	MBD	>Bdi_VIT2	MDGDVEQPMLAKGPPSHRERHFTAGEVVRDVIMGVSDGLTVPFALAAGLSGASAPSSLVLTAGLAEVAAGAISMGLGGYLAAKSEADHYKREMKREQEEIIAVPETEAAEIGDIMAEYGLEPHEYGPVVEGLRRNPQAWLEFMMRFELGLEKPDPRRALQSAFTIALSYVIGGLVPLLPYMFISTVQDAMLTSVVVTLLALLVFGYIKGRFTGSRPFLSAIQTTIIGAVASAAAYGMAKAVQAR
Brachypodium distachyon		Bradi3g50120	I1IC18		>Bdi_VTL1	MAPELSSHVHAATSKPKQEEINPAVDVEASAGSPGGGGDGGVNYVARAQWLRAAVLGANDGLVTVASLMIGVGAVNEASRPMMLVSGLAGLVSGACSMAIGEFVSVYAQYDIEAAQIERTAHNEDGGKGDDGLPSPARAAGASALAFAAGAAIPLLAGGFVRAWTGRVAAVCAASSVGLAGFGVAGAYLGGASCVVRSGARVLVGGWLAMATTYGVLKLFGMHGGV
Brachypodium distachyon		Bradi4g24820	I1INA6		>Bdi_VTL2	MATSNNTKLAVQELSHRTIVPETGKPCPACVAGYDAMSTSPQHGQWLRAAVLGASDGLVSTAALMLGIGAARPADPRAALLSGVAGLVAGACSMAIGEYVSVHAQLDVELAGLKQVEEARGSSMDRAGLPSPSQAAAASAMSFAVGAAIPLLVAWFVASYKVRVVVVVVTATLTLAVFGTLGAVKGQAPGGRAGLRAAMGGLVAMGITYGLMKLFRTHSV
Brachypodium distachyon		Bradi5g16990	I1J046		>Bdi_VTL3	MDPHVSSHVGACRTKKGDEGVVIIVDAEAADHSPKPAAEGADPIGAGNDDDHDEGGVNYMARAQWLRAAVLGANDGLVSVASLMIGVSAVNDAGKTMLVSGLAGLVAGACSMAIGEFVSVYAQYDIELSQIKREAKDARGKKKENLPSPAMAALASALAFAVGGLVPLLAGGFVKPWGARFGAVCAATSVGLAGFGAAGGHLGGASVPRSACRVLAGGWLAMAVTYGVLWLFVRVFHIHVSSLA
Brachypodium distachyon		Bradi5g27020	I1J3N0		>Bdi_VTL4	MAVNDATNNNKMVVSDAENPPTAAMAAMNKCDGGGMEVDESDLAGRANWLRAAVLGANDGLVSTASLMLGVSAVKHDVRAMVVSGFAGLLAGACSMAIGEYVSVCSQRDVELAQQAQLARDGGKEGGEDQEAQALPSPAQAAAASALAFSVGALLPLLAAGFIVGYKLRVAVVVAVAALALAGFGYVGAVLGRAPVAKSCARVVAGGLAAMAVTFGLMRLFRATGI
Brassica napus		GSBRNA2T00042354001	A0A078JDR3	MBD	>Bna_VIT1	MATDEDMITRISIEPEKQSLLDHHTEKHFTAGEVVRDIIIGVSDGLTVPFALAAGLSGANASSSIVLTAGIAEVAAGAISMGLGGYLAAKSEADHYAREMKREQEEIVAVPETEAAEVAEILAQYGVEPHEYSPVVNALRKNPQAWLDFMMRFELGLEKPDPKRALQSAFTIAIAYVLGGLVPLFPYMFIPQALNAVVASAAITLIALFIFGYAKGHFTGSRPFRSAFETTFIGAIASAAAFCLAKVVQH
Brassica napus		GSBRNA2T00055043001	A0A078H848		>Bna_VTL1	MNNSLNIDMEKDQETAFDYSKRSQWLRAAVLGAIDGLVSTASLMMGVGAVKPDFKTMILTGFAGLVAGACSMAIGEFVSVYSQYDIEVAQIKRENAGDIEKEKLPNPMHAAAASVIAFFLGAVVPLLAAAPVKTYKVRVGVIVAAVTLALVMFGWLGAVLGKAPVVKSSARVLIGGWLAMAITYGLTRLFGSLGL
Brassica napus		GSBRNA2T00012413001	A0A078G6Y3		>Bna_VTL2	MDQERNMDIEKESSTTLDYSKRAQWLRAAVLGANDGLVSTASLMMGVGAVKHDVKVMILSGFAGMVAGACSMAIGEFVSVYSQYDIEVAQMERESGEVEKEKLPSPLQAAAASALAFSAGAIVPLLAAAFVKEYRVRIVAVVAAVTVALVVFGWLGATLGKAPAVRSSARVLFGGWLAMAVTFGLTKLIGLHGL
Brassica napus		GSBRNA2T00021000001	A0A078JW72		>Bna_VTL3	MESHNVNNSLNVDMEKDQEKAFDFSKRAQWLRAAVLGANDGLVSTASLMMGVGAVKGDIKTMMLSGFAGLVAGACSMAIGEFVSVYSQYDIEVAQMKRENGGEIEKEKLPSPMQAAAASALAFSLGAIVPLLAAAFVKEYKVRVGVILAAVTLALVMFGWLGAVLGKAPVVKSSARVLIGGWLAMAVTFGLTKLVGSHGM
Brassica napus		GSBRNA2T00085262001	A0A078FQH9		>Bna_VTL4	MASNFELSERSSPKQHRISPRADKEEVDYMQRAQWLRAALLGANDGLVTVASLMMGVGSIKEDVKAMLLVGFAGLVAGACSMAIGEFVSVCTQRDIETAQMKRASETKTSLPAIDEQYEEEKKERLPNPGQAALASALAFSVGAAMPLLAAVFIENHKVRMAVVAIVATLALLVFGVTGAVLGKTSVFKSSVRVVIGGWMAMALTFGLTKFIGSEAMQI
Brassica napus		GSBRNA2T00043138001	A0A078GXZ7		>Bna_VTL5	MESHNVNNSLNIDMEKDQEKAFDYSKRAQWLRAAVLGANDGLVTTASLMMGVGAIKPDVKTMVLTGFAGLVAGACSMAIGEFVSVYSQYDIEVAQMKRDNGGVIDKEKLPSPIKAATASALAFSIGAIVPLLAAAFVKTYKVRIGVIVAAVTLALVMFGWLGAVLGKAPVVKSSARVLIGGWLAMAVTYGLTKLVGSHGMS
Brassica napus		GSBRNA2T00006684001	A0A078IS41		>Bna_VTL6	MASNFELSERSSPKQHRISPRAEKEEVDYMQRAQWLRAALLGSNDGLVTVASLMMGVGSIKEDVKAMLLVGFAGLVAGACSMAIGEFVSVCTQRDIETAQMKRAIETETSLSAIDEQDEEEKKERLPNPGQAALASALAFSVGAAMPLLAAVFIENHKVRMAVVAIVATLALLVFGVTGAVLGKTSVFKSSVRVVIGGWMAMVLTFGLTKFIGSEAMQI
Brassica napus		GSBRNA2T00082945001	A0A078I7V2		>Bna_VTL7	MDQERNMDIEKESTTTLDYSKRAQWLRAAVLGANDGLVSTASLMMGVGAVKHDVKAMILSGFAGMVAGACSMAIGEFVSVYSQYDIEVAQMERESGEVEKEKLPSPLQAAAASALAFSAGAIVPLLAAAFVKEYRVRIVAVVAAVTVALVVFGWLGAALGKAPAVRSSARVLFGGWLAMAVTFGLTKLIGLHGL
Capsicum annuum		T459_14318	A0A2G2ZH46	MBD	>Can_VIT1	MAHESEKLLLDQHKEKHFTAGEIVRDIIIGVSDGLTVPFALAAGLSGANASSSIIVTAGIAEVAAGAISMGLGGYLAAKSESDHYMRELKREEEEIISVPDTEAAEIAEILAQYGIQPHEYAPVVNALRKNPKAWLDFMMKFELGLEKPDPRRALQSAFTIAIAYILGGVVPLAPYMIIPIARKALVASVLVTILALLIFGYAKGHFTGSRPFRSAFQTALIGAVASAVAFGLAKAVQG
Capsicum annuum			A0A2G3AGW4	MBD	>Can_VIT2	MGERNRKGGISERGVPLLRSVDDAELESGTRGKNGRPKEPWKGEVVKSIVYAGLDAIVTSFSLISSISAGHLSSVDVLVLGFANLVADGISMGFGDYVSSSTEKDVAAKERTVTEWDVLNHHRPQKQELLRHYQELGMNDTDANTVVNIFAKYRDIMIDEKMATEKGLLPPDQADKPWKNGLITFAAFILFGCAPLLAFIVLIPFTNNDTHKFIGACVFSAVALALLGIAKAKIAGQNYALSAGITLFNGLIAGAAAYGIGWTLRNVAGLEE
Capsicum annuum			A0A1U8HP14		>Can_VTL1	MAAQNNVQLTAIKESDNHNKKQVPEEDSDYSQRSQWLRAATLGATDGLVTTASLMMGVGAVQKDINAMILVGFAALFAGACSMAIGEFVSVYSQLDIELAQIKRETKIKGQNHHEQQEEEDKKEGLPNPLLAAVASAVAFSLGGIIPILAAGFISNHKVRMGVVVAAVSLGLFVFGGVGAILGKSPAARSCARVLIGGWMAMAITFGLTKLIGTAGMEM
Capsicum annuum			A0A2G3A6A6		>Can_VTL2	MDSPQSIEACAKKEPHTTVQEERTLKKLARAQWLRAAILGANDRLLSTMTLMLGVGAAKDQDQQSMVLSGVAGALAGACSMAVGEFVSVSTQLDIAKSIANNCRLDNEFKGEDKIQIVCSNPIVAENKQGGKLLYESPVQIQSNSLTPARSPMTKVMEIDARRTMMGKSTEGDDRKLKPLPSPLKAAAASSLAFLCGAFVPLVPALLVSEKRIRIGVMVIVASFALCLFGGIGAYLGGSSVKISAMRVLLGWWISMAITYGLLKPFDNDSKRDK
Capsicum annuum			A0A1U8HFV6		>Can_VTL3	MASITKIQELAKNDDIEKQPPMQVDQNLEVEIVDYSKRAQWLRAAVLGANDGLLSTSSLMMGIGAVHEDAKSMILTGIAGLVAGACSMAIGEFVSVYSQYDIEVSHMKRENAAELEEKMKNLPNPLQAAGASAFAFAIGAIVPLLAAVFVKNYYVRLGVVVGAVSLALLGFGGLGAYLGKAPLVKSSLRVLIGGWFAMAITFGLTKLVGVTGLHV
Capsicum annuum			A0A1U8HM14		>Can_VTL4	MAAHNQVQITIPKDHNDQKQTPEGDFDYSQRAQWVRAAVLGANDGLVSIASLMMGVGAVQKDVKAMILTGFAGLFAGACSMAIGEFVSVYSQLDIERAQIKRDKETGGQNQEDDEGNKEQLPSPFQAAVASAIAFSLGAIVPILASAFIASHRVRLAVIVAAVSLALFAFGGIGAFLGKSPIVKSCARVLIGGWMAMAITFGLTKLISSTTGMEF
Ceratopteris richardii		Ceric.05G018600		MBD	>Cri_VIT1	MEGKDSPSSMAVESSTPSTTVPASEGTHKEKHFESSEIVRDVIIGMSDGLTVPFALAAGLSGTSAASSIVVTAGLAEVAAGAIAMGLGGYLAAKSDSDHYKREQKREMEEIVCVPEKEAQEVADILAKFGLQPSEYKPVVESIRKRPSDWLEFMMRFELGLEKPDPTRALKSAGTIAISYVIGGLIPLIPYMVIPHVQRALYYSVGITLVALFVFGYFKGLLTGMSALKSAFQTALVGALASAAAFGLARAIQAADHTQTNSTSGQISHGNRKLLYYPYS
Ceratopteris richardii		Ceric.05G019000		MBD	>Cri_VIT2	MHAWQLLFTNLAALYHQLYYTDRRMECGHAPASLTIDEADAAKRDRPNKHFKSSEVVRDIIIGMSDGLTVPFALAAGLSGTSAGSFIVVAAGLAEVAAGSIAMGLGGYLAGKSDVDHYKSERKLEMEDIQFVPDIVAEEGAAILANLGLQPDEYNPVIRSLMKRPSDWLEFMMRFQLGLEKPDPRRALKSAATIAISYVIGGLVPLMPYILTSNVQSALYLSVGITVCALFIFGLCKGIFTGTNAIKSAFQTVVVGVLASAAAFALARAIQVLEHRHGH
Ceratopteris richardii		Ceric.35G045500		MBD	>Cri_VIT3	MPASISISSVPVGDAHVEHHFTSSEVVRDIIIGMSDGLTVPFALAAGLSGSSAASSIVVTAGLAEVAAGAIAMGLGGYLAAKSDMDHYNREEKREMDEIVRVPEKEAEEVAEILAKFGLQPPEYKPVVEALRKRPSDWLEFMMRFELGLERPDPTRALKSAATIAMSYVVGGLIPLIPYMAIHEVRKALLVSVGITLIALFIFGYLKGVFTGMNAFKSAMQTVVVGALASTAAFGLARAIQATNKHELTQPLKKHPLI
Ceratopteris richardii		Ceric.27G009500		MBD	>Cri_VIT4	MASSSPRYANGSMKGDENEEKPLLWNSENGGECLRVSMDEEIPLEVPKVSDYAKSIVYGGLDAIVTSFALVASISGSNHSSGAVLVLGVANLLADGISMGFSDFVSSSTERDLALNFRRVTGRRVWKDPHSQILDLISTYKSHGMEEHDAEMVVNCISKYKDLLLDQKMTMEQGLVIPDPSEQLWKNGCVTFISFIGFGCMPLLTYVILNPFTSNVHLKFAVASAVTVVALIILGLAKAKISGEKYLSSMLMVLLNGGIAAGVAYLVGWLLTNVLGIEG
Ceratopteris richardii		Ceric.03G063500		MBD	>Cri_VIT5	MEHKERHFTAGETVRDIIIGMSDGLTVPFALAAGLSGANATSSLIVTAGLAEIAAGSIAMGLGGYLAAKGEADHYNRERQREEDEILTVPDIEAHEVGEILSKFGLRPHEYNPVVEALRDRPEDWLEFMMRFELGLEKPNPKRALQSAITIAASYVIGGVIPLTPYMLLHKARTALEVSIAVTLIALLLFGYFKGLLTGTKPFLSAFQTTFIGALASAAAFGIALAIQS
Ceratopteris richardii		Ceric.13G051000		MBD	>Cri_VIT6	MERSSHRAEGETSGRHEERHVRSGEVMRDVVMGLTDGLTVPFALAAGLSSTSPSLVVTAGLAEIAAGAIAMGLGGYLAAKSDSDHYDREKKREEFEVKTLPEDEADEVMQILGSFGLQELESRALVNALRKRPNDWVDFMMRFELGLEKPDPGRAMRSGLTIATSYTIGGLVPLLPYMLVKDMHTALMVSMVVTLFALLLFGYIKGVINGTRAILSAFHTTTIGALASGAAFAIAKYIQGN
Chlamydomonas reinhardtii	algae	Cre02.g099500	A0A2K3E278	MBD	>Cre_VIT1	MPEAPVALDVAGQPQAQVPESGAAQQQAHAPAQMPDIEAAVVGADVVVKEDSSADEDEHVHYAHRAPWLRAFVLGANDGLVSVAALMLGVGGGSDDLSAMRLAGIASWVAGALSMALGEYVSVASQLDTEEADIEKERQQQLKGPAARAHELQELTEIYIGRGLTPELARQVAEQLTEKDVIRAHARDELGIDMDAMANPLQAAVVSCIAFTAGALIPLLAGSFIHDPTGRLVAVALVAVLGLAVFGLTGSLLGGAKWFIGASRVVIGGCLAMGVTFGVGRALGAKVT
Chlamydomonas reinhardtii	algae	Cre02.g107550	A8I3U7	MBD	>Cre_VIT2	MATSNDVEAPLLSAAAPAPRHSGNGAHSHSHHHHDDDIHSHAGSDEHVHYSHRLPWLRAFVLGATDGLVSVAALMLGVGGGSESLTTLRLAGIAAWIAGALSMAVGEYISVASQRDTEEADIEKERQQQLKGPAARAHELQELTEIYIGRGLTPELARQVAEQLTEKDVIRAHARDELGIDLDEMANPMQAACVSALAFTAGALIPLLGGAFITDARIRLAVVAVAATLGLLAFGLMGSVLGGAKPLIGSIRVLVGGCLAMGITFGVGHVLGANPGAL*
Citrus sinensis		CISIN_1g043274mg	A0A067DPV5		>Csi_VTL1	MAAPRALEQTSSHNLEMTIHVNDTAEKIGDEFDYAQRAQWLRAAVLGANDGLVSVASLMMGVGAVKTDIKAMLLAGFAGLVAGAGSMAIGEFVSVCTQRDIEIAQMKRDQQKKITSNENHEEPDENIQREEALPNPAQAAIASALAFSVGAVVPLLGSAFVRDHKVRLAVVAAVASIALVVFGVLGALLGKTPIVKSSARVLVGGWMAMAITFGLTKLIGTGGLQM
Citrus sinensis		CISIN_1g039724mg	A0A067F1L0		>Csi_VTL2	MASSQTQEPCAPDHENLGMMKERIQRGQWIRAAILGANDGLLSTTSLMLGVGAAKEDRRSMVLSGLAGALAGACSMAVGEFVSVSTQRDIQKATTSTNCERVMKLDITSVKETKLHETEPKLPTIFSPGRSPMMKVVIEDAKTFPSSSELRDDLQEVLPNPFKAAAASALAFLCGSFVPLLPAILFARYIVRIVVIAIVTSLALVLFGGFGAHLGGSPIRVSAVRVLVGGWIAMGVTYGLLKPFDSEGRND
Cucumis sativus		Csa_5G025920	A0A0A0KJ93	MBD	>Csa_VIT1	MPMAMPTHHDDAPPPVPLDPYKQSLLNRHTENHFTAGDIVRDIIIGVSDGLTVPFALAAGLSGANASSSIVLTAGIAEVAAGAISMGLGGYLAAKSEADHYMRELRREQEEIVAVPDTEAAEVAEILAQYGIEPHEYGPVVNALRKRPQAWLDFMMKFELGLEKPDPRRALQSAFTIALAYILGGLVPLIPYMFITNVTRAVTASVALTLVALLVFGYAKGYFTGNKPFKSAIQTTLIGAIASAAAFGMAKAIQQ
Cucumis sativus		Csa_5G550240	A0A0A0KUR9	MBD	>Csa_VIT2	MGEAAGFTDPEKQKLLLHDHEEKHFMSSEVVRDIIIGVSDGLTVPFALAAGLSGADVSSSIILIAGIAEVAAGAISMGLGGYLAAKSEADHYMRELKREQEEVIEVPDIEAAEVGDILSQYGVEAHEYGPVVAALRRNPQAWVDFMMKFELGLEKPDPKRALISALTIAISYIIGGLVPLSPYVVFPSAGDAVIASVIVTIIALLIFGFAKGYFTGNRPIMSALQTALIGAVASTAAFLIAKAFRT
Cucumis sativus		Csa_5G550250	A0A0A0KSS5	MBD	>Csa_VIT3	MADLDGTRNQLPLLQHHKEKHFTAGEIVRDIIIGVSDGLTVPFALAAGLSGANASSSIVLTAGIAEVAAGAISMGLGGYLAAKSEADQYKKELRREEEEIVLVPDTEAAEVGDILEQYGIEAHEYGPVVNSLRKNPQAWLHFMMRFELGLEKPEPKRAIQSALTIAISYILGGLVPLIPYMFFPKASEAVLASIALTLVALLVFGYAKGYFTGNKPVMSAVQTALIGAIASAAAYGMAKAIQPRQP
Cucumis sativus		Csa_6G411280	A0A0A0KGE6		>Csa_VTL2	MASESGSVDYTQRAQWLRAAILGANDGLVSVASLMMGVGAVKPDAKAMLIAGFAGLVAGACSMAIGEFVSVYTQYDIEKAQLKRNGKEKNNNMEPNHPGEEEEKLPNPLQAALASAIAFSVGAVIPLVAAVFIRDHKVRLGVVAAVASLTLLVFGIVGAILGRTPVGKSAARVVVGGWMAMAITFGLTKLLGSKGL
Cucumis sativus		Csa_6G057130	A0A0A0KCM7		>Csa_VTL3	MDPNKLNLNNLEQQQSTLEIQAKEFDYSKRAQWLRAAVLGANDGLVSTASLMMGVGAVKQDIKAMILTGFAGLVAGACSMAIGEFVSVYSQLDIEMAQIKREKLQRSNNMEGGVVQGQDSKDKEKLPNPLQAAAASALAFSLGAMVPLLAASFIREYKVRLAVVVASVTLALAVFGWLGAILGKASPIKSAARVLIGGWLAMAITFGLTKLIGASGL
Cucumis sativus		Csa_7G325150	A0A0A0K872		>Csa_VTL1	MSTLNQSSSLNSCTKFPIPPRDNHVVDEIQSQPFDYSKRAQWLRAAVLGANDGLISTASLMMGVGAVKHDVKAMILTGFAGLIAGACSMAIGEFVSVYSQLDIEMAQIKRSRDHRKELEEEETAKLPNPLQAAVASALAFSTGAIVPLLAAAFIREYRVRLGVVVVAVTVTLVGFGWLGAALGKAPTVRSVVRVLIGGWAAMAVTFGLTKLIGSSGL
Erythrante guttata		MIMGU_mgv1a012821mg	A0A022QN64	MBD	>Egu_VIT1	MAGELDKSLLNEHKEKHFTAGEVVRDIIIGVSDGLTVPFALAAGLSGANASSAVILTAGVAEVAAGAISMGLGGYLAAKSEADHYMRELKREQEEIIAVPDTEAAEVAEILADYGILPHEYTPVVNALRKNPKAWLDFMMKFELGLEKPDPKRAFQSAFTIAIAYVVGGLVPLLPYMFIPTVTKAVLASVVLTLMALLIFGYAKGRFTGNRPFKSAFETALIGALASAAAFGMAKAIQG
Erythrante guttata		MIMGU_mgv1a012136mg	A0A022QXI7	MBD	>Egu_VIT2	MAGDDDVVPLLPPLINGDMGKNGRPKEPWKGEFVKSIVYAGLDAIITSFSLISSISAGRLSSVDVLVLGFANLVADGISMGFGDFMSTSTERDVAAKERSVTEWDVENCRRNQQQDLVRRYQSLGMSTTDAAAVVGIFARYPDILVGEKMAAEKGILTPDQSEKPWKNGLVTFAAFLFFGCAPILAFIVLIPFTNSDKMKFVGACVMSGLALVFLGIAKAKIAGQNYAVSAGIMLFNGAIAGAAAYGIGWTLRNVAGLQE
Erythrante guttata		MIMGU_mgv1a025650mg	A0A022PRY9		>Egu_VTL1	QNDESVHDYSKRGQWLRAAVLGANDGLLSTASLMMGIGAVRPDAKTMILTGVAGLVAGACSMAIGEFVSVYSQYDVEVAQMKREGQMSGGNDGGVREKLPNPMQAAAASALAFAVGAVVPLLAAAFVRDYRVRLGAVVAAVSVALVGFGWLGAVIGRAPPSRSASRVLIGGWLAMGITFGLTKLIGSTGI
Erythrante guttata		MIMGU_mgv1a025177mg	A0A022RA28		>Egu_VTL2	MTSSNQTNAAARFPLAVETGRQLEENQEFDYSKRSQWLRAAVLGANDGLVSTASLMMGVGAVKQDIKAMILTGFAGLVAGACSMAIGEFVSVYSQLDIEVSQMKREKQKAAAVVGGGVDDGGCENEEGLPNPVQAAAASALAFTAGAMVPMLAASFIREYRVRVGVVVAAVTVALMVFGWLGAALGRAPVVKSSARVLLGGWFAMAITFGLTKLIGSRGL
Erythrante guttata		MIMGU_mgv1a0247122mg	A0A022PSP1		>Egu_VTL3	GCQIRAAILGANDGLVSIASLMMGVGAVKDDIKAMILTGFAGLFAGACSMAIGEFVSVYSQRDIEIAQMKREKINKNITTTTTTNNSMGENEKEKRLPNPFQAALASALAFALGAVVPLLAAGFVTEREVRLAVVVGATTLALAAFGGVGAVLGGTSRVGVSCGRVVVGGWMAMGITFGLTKLLGSTGLGM
Erythrante guttata		MIMGU_mgv11b018438mg	A0A022QAY8		>Egu_VTL4	MSVSRLEIHTPPPELIMAAGAEIKLSVNSNNNNNNNNNNNNNNNNNNNNTEDEEEKRVNLIQRAQWLRAAILGANDGLLSTTSLMLGVGGAKEDERLMIISGLAGAIAGAFSMAVGEFVSVSTQRDIEHATTTTTTTDIHKCINDNDKSIKPREISMPVDHEPSTDTQTNNPLLPNPYKAAGASGLAFLCGSLVPLLSGMLIPGYKTRAVGIVLVTSVALVIFGGAGARLGGRSSVRISALRVLFGGWISMAFTYGFLKALDTDRKGHDS
Erythrante guttata		MIMGU_mgv1a018031mg	A0A022R5Z9		>Egu_VTL5	PLFFMASANQVQITIPKDNADRNEVDEFDYSQRSQWLRAAILGANDGLVSIASLMMGVGAVKDDVKAMILTGFAGLCAGACSMAIGEFVSVYSQLDIERAQMKRVAGINGTSEESGKNMPNPFQAAFASAIAFSLGAVVPLLAAAFVTEYEVRLAVVVAATTLMLVVFGWVGAVLGKTRVGRSCGRVLVGGWMAMAITFGLTRLLGASGLEM
Erythrante guttata		MIMGU_mgv1a013396mg	A0A022PMZ8		>Egu_VTL6	MASNQTQSRDSQNAAQLHDLEMMQDPEFDYSTRSQWLRAAVLGANDGLVSTAALMVGVGAVKHGMKAMILTGFAGLVAGACSMAIGEYVSVHSQLDIEYAQMKRDSEKRAGGGADAVEDGGGDKESLPNPVQAAAASALAFSVGAMVPLLAASFIKEYRVRIGVVVAAVTVALVVFGWLGAVLGRAPVVRSSARVLVGGWLAMAVTFGLTKLIGTKGLTLN
Eucalyptus grandis			P0DO17	MBD	>Egr_VIT1	MADGANDGGNPGAEEQQRLLDQHKEAHFTAGEIVRDIIIGVSDGLTVPFALAAGLSGANASSSIVLTAGIAEVAAGAISMGLGGYLAAKSEADNYARELKREQEEIIRVPDTEAAEVAEILARYGIEPHEYGPVVNALRKKPQAWLDFMMKFELGLEKPDPKRALQSAFTIAIAYVLGGLVPLIPYMFIPVARKAVVASVILTLMALLIFGYAKGYFTDNKPFKSALQTALIGAIASAAAFGMAKAVQS
Eucalyptus grandis		EUGRSUZ_G02084	A0A059BF44	MBD	>Egr_VIT2	MPLHLLFPSSLSKLYSVAPSVDSFFVPNELVRNVMAPNGHSDLEKQRLLLHDHEEKHFTSSEVVRDIILGVSDGLTVPFALAAGLSGADVPSSIILIAGIAEVVAGSISMGLGGYLAAKSETDHYYRELKREQEEIISVPDIEAAEIAEILAQYGVEPHEYEPVVNALRRNPQAWLDFMMKFELGLEKPNPMRALQSAATIAFSYIVGGMVPLIPYMAIPIADKAVLASVGITLIALLIFGFVKGHFTGDRPFRSALQTALIGAVASAAAYSIAKLFRT
Eucalyptus grandis		EUGRSUZ_B02690	A0A059D5Z5	MBD	>Egr_VIT3	MADANENGNNLEPEKRALLNHHTESHFTAGEIVRDIIIGVSDGLTVPFALAAGLSGANAPSSIVLTAGVAEVAAGAISMGLGGYLAAKSEADHYSRELKREQAEIISVPDTEAAEVAEILAQYDLEPHEYWPVVNALRKKPQAWLEFMMKFELGLEKPDPRRALQSALTIAVSYVLGGLVPLGPYALVPRATDALVASVVLTLIALLIFGYIKGRFTGDKPFRSALQTALVGAIASAAAFGLAKAVQAI
Eucalyptus grandis		EUGRSUZ_B02691	A0A059D5J8	MBD	>Egr_VIT4	MAESGRVDLEKQRLLLGDHEEKHFMSSEVVRDIIIGVSDGLTVPFALAAGLSGAQVKSRIILIAGIAEVVAGAISMGLGGYLAAKSEADHYARELKREQEEIVNVPDIEAAEIAEILSQYGVEPHEYEPVVNALRRNPQKWLDFMMKFELGLEEPDPLRALWSAITIALSYAVGGMVPLSPYVILPIAQHALIASVVVTILALLVFGFIKGYFTGNQPFKSAFQTALIGAVASAAAFSIAKLFRA
Eucalyptus grandis		EUGRSUZ_E00219	A0A059C0G0	MBD	>Egr_VIT5	MAENSVTSTARLLREEDEDDVEGCGDGMRRRERPKEPWKGEIVKSIVYAGLDAIVTCFSLISSISAGHLTSGDVLVLGFANLVADGISMGCGDYVSATTEQDVAAEERAVTEWDVTNRSQPEQMELLRKYQRLGMSAEDAETVVNIFSKYKDMLVDEKMMAQKGMTPPDKEDKPWKNGLVTFVSFIVFGSAPLLSFIILIPFTDSDTIKFIGACVLSVLALVLLGIAKAKIAGQKYALSAFVTVLYGATAAAAAYALGWTLRNIAGLDE
Eucalyptus grandis		EUGRSUZ_C02475	A0A059CSB5		>Egr_VTL2	MASNHSSSSLNEIELTLPNPCDTIPSVQLGGPEVEFYYSKRSQWLRAAVLGANDGLVSTASLMMGVGSVKQDMKAMILTGFAGLVAGACSMAIGEFVSVYSQLDIESAQMKRDKEGAADGQMDKEGDGDNGEEESLPNPLQAASASALSFSVGAMVPLLAASFIRSYRARLGAMIVAATIALMAFGWIGAVLGKAPVLRSSLRVLIGAWLAMAITFGLTKLIGANAL
Eucalyptus grandis		EUGRSUZ_I02699	A0A059ASW4		>Egr_VTL3	MATALSTQPQDHQQSPPPSPPLKVDLEGQTKQAPEQEVEVVDFSKRAQWLRAAVLGANDGLLSTASLMMGVGAVRKDSKTMVITGVAGLIGGACSMAIGELVSVYSQYDIEVAQIKREDRNGALGAEEIDARKEKLPSPWQAAGASALAFAVGALVPLLAAAFVKEYKVRLAVVIAAVSLALIGFGWLSAVLGKAPVAKSASRVLVGGWLAMGLTFGLTKLVGSAGV
Eucalyptus grandis		EUGRSUZ_I02698	A0A059ATQ7		>Egr_VTL4	GQTKRAPEQEVEVVDFSKRAQWLRAAVLGANDGLLSTASLMMGVGAVRKDTKSMVLSGVAGLIGGACSMAIGELVSVYSQYDIEVAQIKREDRNGTLGAEEMDARKEMLPSPWQAAGASALAFAVGALVPLLAAAFVTVYKVRLAVVIAAVSMALIGFGWLSAVLGKAPVAKSVSRVLVGGWLAMGITFGLTTLINVAGLKLSACPAVSS
Eucalyptus grandis		EUGRSUZ_F02714	A0A059BSE7		>Egr_VTL5	MASNHNSSSLNDIKVTLPNPRDPITSVQLEGPEPEFDYSKRSQWLRAAVLGANDGLVSTASLMMGVGSVKQDLKAMILTGFAGLVAGACSMAIGEFVSVYSQLDIELAQMKRDKEGAADGQMDKGGDGDNGEEECLPNPLQAASASALSFSVGAMVPLLAASFIRSYRARLGAVIAAVTVALVAFGWIGAVLGKAPVLRSSLRVLIGGWLAMAITFGLTKLIGANAL
Eucalyptus grandis		EUGRSUZ_I02184	A0A059ARK3		>Egr_VTL1	MKDFGSAMLLALETNDHCIQTIRELGEKAEAADAPGNELLQLARWLRAAILGANDRLLSTTSLMLGVNAARDDRQSMVFSGIAGALAGALSMAVGEFVSEAICEEEALPNPYKATAASALAFLCGSLFPLLPAIFVAQHTLRVVIVMVVASVKICLKFESNVKFRIFRIGYVADVRN
Glycine max		GLYMA_05G240600	I1K5I4	MBD	>Gma_VIT1	MAATEHRLSLEPEKKNLLRHHTEKHFTAGEIVRDIIIGVSDGLTVPFALAAGLSGANATS SIVLTAGIAEVAAGAISMGLGGYLAAKSETDHYARELKREQEEIIAVPDTEAAEVAETLA QYGIEAHEYAPVVNALRKNPQAWLDFMMKFELGLEKPDPRRALHSAMTIAIAYILGGVVP LVPYMFIQKAAEAVVFSVVVTLVALLIFGYAKGHFTGNKPFRSALETALIGAIASAAAFG LAKAFNP
Glycine max		GLYMA_08G047500	I1KQD6	MBD	>Gma_VIT2	MAATLEPEKKSLLRHHSEKHFTAGEIVRDIIIGVSDGLTVPFALAAGLSGANATSSIVLT AGIAEVAAGAISMGLGGYLAAKSESDHYARELKREQEEIIAVPDTEAAEVAEIMAQYGIE AHEYAPVVSALRKNPQAWLDFMMKFELGLEKPDPRRALHSAMTIAIAYILGGVVPLLPYM FIPEAAEAVVFSVLVTLVALLIFGYAKGHFTGNKPFRSALETALIGAIASAAAFGLAKAF HP
Glycine max		GLYMA_18G228200	K7MU65	MBD	>Gma_VIT3	MGERGGSSGGTTTRLLQTAAEDGGERKSERPKEPWKGEYVKSMVFAGLDAIITCFSLISS ISASTSSSVHVLVLGVSNLVADAISMGFGDFVSASSEQDVIIEERRVTEWDVINQRDKEQ TELVKHYQNLGMDYNDATMVVNIFTKYNDILVDQRMVADKGMLPADQEVKPWRNGLVTFA SFMLFGSTPLLSFIILIPFTDNDSVKFLSACIVSALALALLGVAKARIAGQNIMLSAAVT LLCGAIAAASAYLVGWLLKLMAGLES
Glycine max		GLYMA_05G121600	I1K2T1		>Gma_VTL1a	MVVVSPKMANATPNGSVPHNHVGAVLLTIPTIKIDGKQTLATEDHTSIDYLQRAQWLRAA ILGANDGLVSVASLMMGVGAVKRDAKAMLLAGFAGLVAGACGMAIGEFVAVYTQYEVEVG QMKRDMNMSVGGERDLEMEMERRTLPNPLQATLASALCFSIGALVPLLSAAFIENYRTRI IVVVAMSCLALVVFGWVGAKLGKTPKLKSCVRFLLGGCIAMSITFGSTKLLGASAL
Glycine max		GLYMA_08G076300	I1KR70		>Gma_VTL1b	MANATPNGSVPHNHVGAVLPTIPTIKIDEKQTLATSEDHTSIDYLQRAQWLRAAVLGAND GLVSVTSLMMGVGAVKKDAKAMLVAGFAGLVAGACGMAIGEFVAVCTQYEVELGQMKREM NMSEGGERDLETEKRTLPNPLQATWASALSFSIGALVPLLSAAFVADYRTRVIVVVAMAS LALVVFGSVGAQLGKTPKLKSCVRFLLGGWIAMSITFGLTKLMGASALE
Glycine max		GLYMA_20G166100	I1NH14		>Gma_VTL2	MASDHSSVNQPKFVYPNNELEQQEALEVETKDFDYSKRSQWLRAAVLGANDGLVSTASLM MGVGAVKQDIKVMILTGFAGLVAGACSMAIGEFVSVYSQLDIEVAQMKREKERDNIDQEE DGYEKEKLPNPIHAAAASALAFSVGALVPLLAASFIRDYKVRLGVILGAVSLALVVFGWL GAVLGKAPTFRSCVRVLLGGWLAMAITFGLTKLIGSSGL
Glycine max		GLYMA_16G168200	I1MP78		>Gma_VTL3	MSSNQASLNLNQAKFALPTNDDLEQQQQQATTTLEIESDEDTFDYSKRSQWLRAAVLGAN DGLVSTASIMMGVGAVKHDIKAMILSGFAGLVAGACSMAIGEFVSVYSQLDIEVAQRKRE KERGQRRVRDPEEDTNEEKESLPNPLQAAAASALAFSVGAMVPLLAASFIREYKVRLGVI VAAVTFALVVFGWLGAVLGKAPVLRSALRVLFGGWMAMAITFGLTKLIGSSAL
Glycine max		GLYMA_10G225900	A0A0R0HXH0		>Gma_VTL4	MALDHSSLNQPKFRSQWLRAAVLGANDGLVSTASLMMGVGAVKQDIKVMILTGFAGLVAG ACSMAIGEFVSVYSQLDIEVAQMKREKERDSIDQDQEDDDGDEKEKLPNPMHAAAASALA FSVGAMVPLLAASFIRDYKVRLGVVLGAVSLALVVFGWLGAVLGKAPTFRSIVRVLLGGW LAMAITFGLTKLIGSSGL
Glycine max		GLYMA_08G181900	I1KUG4		>Gma_VTL5	MANNNIQPCHDDLDPREANNPSKMLNLDVEGQREGFDYAKRAQWLRAAVLGANDGLLSTA SLMMGVGAVRKDVKSMMLTGVAGLVAGACSMAIGEFVSVYSQYDIELAQMKREGNMDEKK DKLPNPYYAAFASALAFAIGAGVPLLGAAFVNSYKARLGVVAAVVTLALIVFGDLGAFLG KAPRVKSTLRVLIGGWLAMAITFGLTKLVDHLGLGVA
Glycine max		GLYMA_15G050400	A0A0R0FW29		>Gma_VTL6	MANNVQPCHDLDPREAKSPSKMLNLDVEAQLREEEKGFDYAKRAQWLRAAVLGANDGLLS TASLMMGVGAVRKDVKSMILTGVAGLVAGACSMAIGEFVSVYSQYDIELAQMKREGNMDQ KDKLPNPYYAAFASALAFAVGAGVPLLGLPLSIAIRLGWCGGGCCHPCFDCLWRFGGLFR ESTQG
Glycine max		GLYMA_05G121500	I1K2T0		>Gma_VTL7	MATSTLSHAEEVLPNPAKNTDQKQIQVTEDHTNNIDYVQRAQWLRAAVLGANDGLVSVSS LMMGVGAVKKDERAMLLAGFAGLVAGTCGMAIGEFVAVCTQYEVEVGQMKREMNNEEKDL EMGMEKRGLPNPLQATLASAVSFSIGALVPLLSAAFIENYRTRVIVVVAMVSLALVVFGR VVAQLGKTHKMKSCVRFLLGGWIAMAITFGLTKLLGAKALDKE
Glycine max		GLYMA_05G121200	A0A0R0JU55		>Gma_VTL8	MAFLGTSSNEMPIGHIEILIHSNDIEAKRSQDIAENNIDYSQRAQWLREAVFGAKNGLVL INLLMVGVEALNEDIIIMLLAGFAGLVVGACSMAIEEFVYTQLVRHGASAIGFSIGAVVS MLAAVFVWDYKIRLLVFAVPILALLVFGGVGIVLGKMLIGGWMTMAITFGFDKFIGYTRL
Glycine max		GLYMA_02G082500	I1JDF4		>Gma_VTL9	MSSNQASLNLSQAKFVLPTNNDLEQQQQQQQQATTTLEIEADHEDIFDYSKRSQWLRAAV LGANDGLVSTASIMMGVGAVKHDIKAMILSGFAGLVAGACSMAIGEFVSVYSQLDIEVAQ RKREKERGQSRGRDIQEEDTNYEEKDSLPNPLQAAAASALAFSVGAMVPLLAASFIREYK VRLGVIVAAVTFALVVFGWLGALWGKAPVLRSALRVLFGGWMAMAMTFGLTKLIGSSAL
Glycine max		GLYMA_08G076000	I1KR67		>Gma_VTL10	MANLGGRTNNGISTNHVEIPIHISNGVELKPIQEVALAESSSIIDYSQRAQWLRAAVLGA NDGLVSVASLMMGVGAVKKDISAMLLAGFAGLVAGACSMAIGEFVSVYTQYDIEMTQIKR EREANNNRGVNEETQREKLPNPFQAALASALAFSVGALVPLIAAVFIRNHKIRMGVVAAA VSLALLVFGGVGAVLGKTPVTRSCLRVLVGGWMAMAITFGLTKLIGSADL
Glycine max		GLYMA_08G076100	K7L5G1		>Gma_VTL11	MANLGARTNGISSNQVEIPMHVNGVEPKQGEESNIDYSQRAQWLRAAVLGANDGLVSVAS LMMGVGAVKKDISAMILAGFAGLVAGACSMAIGEFVSVYTQYDIEKAQLKRESESNNNRG VNEEAQREKLPKPFQAALASALAFSVGALVPMLAAVFIRSHKVRMGVVAAAVSLALLVFG GVGAVLGNTPVKRSCLRVLIGGWMAMAITFGLTKLIGSAEL
Glycine max		GLYMA_08G076200	A0A0R0III7		>Gma_VTL12	MMGVGAVKRDEKAMLLAGFAGLVAGTCGMAIGEFVAVCTQYEVELGQMKRDMNMTVGEEK DLEMGMEKRALPNPLQATLASAVSFSIGALVPLLSAAFIENYRNRVIVVVAMASLALVVF GRVVAQLGKTHKMKSCVRFLLGGWIAMAITFGLTKLLGAKALDNE
Glycine max		GLYMA_05G121300	K7KPT1		>Gma_VTL13	MANLGARTNGISTNHVEIPIHISNGIELKPIYQEVALEESSSIDFSQRAQWLRAAVLGAN DGLVSVASLMMGVGAVKKDISAMILAGFAGLVAGACSMAIGEFVSVYTQYDIEKTQLKRE READNNRGVNEEARREKLPNPFHAALASALAFSVGALVPMLAAVFIRSHKVRMGVVAAAV SLALLVFGGAGAVLGKTPVTRSCIRVLVGGWMAMAITFGLTKLIGSADL
Glycine max		GLYMA_05G121400	K7KPT2		>Gma_VTL14	MANLGARTNGISSTNQVEIPMHVYGVEPTQSEESHIDYSQRAQWLRAAVLGANDGLVSVS SLMMGVGAVKKDISAMILAGFAGLVAGACSMAIGVFNEEARRGKLPNPFQAALASAFAFS VGALVPMLAAVFIRSHKVRMGVVAAAVSVASLMFGGAGAVLGKTPVTRSCIRVLVGGWMA MAITFGLTKLIGSSDL
Glycine max		GLYMA_11G083300	K7LNM9		>Gma_VTL15	MASLDDDYKTNEISLNHVEIPIHAIGEEPKPYQEVEERNNIDYSQRAQWLRAAVLGANDG LVSVASLMIGIGAVKENITAMLLAGFAGLIAGACSMAIGEFVSVYTQYDIEIAQIKRDKE NNNIGGVGEELAQREKLPNPFQAALASALAFSVGAVIPLLAAAFIRNYKIRLVVVAVVAT LTLLLFGGVGAVLGKTLVRKSCIRVLIGGWMAMSITFGLTKLFGIAGLSM
Glycine max		GLYMA_01G160600	K7K451		>Gma_VTL16	MASLDDHKTNEEISINHVEIPIHAIGVEPKPNQEVKERRNIDYSQRAQWLRAAVLGANDG LVSVASLLMGVGAVKENITAMLLAGFAGLIAGACSMAIGEFVSVYTQYDIEIAQIKRDKE NNNIGEEAQREKLPNPFQAALASALAFSVGAVIPLLAAAFIRNYKIRLVVVAVVASLTLL LFGGVGAVLGKTPVRKSCIRVLLGGWMAMTITFGHQVIWHCWAFNVIHYFGLF
Gossypium hirsutum		LOC107920545	A0A1U8KTK7	MBD	>Ghi_VIT1	MAAQNSRATIEPEKQTLLNHHKEKHFTAGEVVRDIIIGVSDGLTVPFALAAGLSGANASSSIVITAGIAEVAAGAISMGLGGYLAAKSEADHYTRELKREEEEIINVPDVEAAEVAEILAEYGVEPHEYAPVVNALRKRPQAWLDFMMKFELGLEKPDPRRALQSAFNIAVSYILGGLVPLLPYMFIPRAQDAVIASVVITIAALLIFGYAKGYFTGNKPVKNAFQTALIGAIASAAAFGIAKVIHP
Gossypium hirsutum		LOC107913507	A0A1U8K9G9	MBD	>Ghi_VIT2	MAAQNSRATIEPEKQTLLNHHKEKHFTAGEIVRDIIIGVSDGLTVPFALAAGLSGANASSSIVITAGIAEVAAGAISMGLGGYLAAKSEADHYARELKREEEEIISVPDVEAAEVAEILAEYGVEPHEYAPVVNALRKRPQAWLDFMMKFELGLEKPDPRRALQSAFNIAVSYILGGLVPLLPYMFIPRAQDAVAASVVITIAALLIFGYAKGYFTGNKPVKSAFQTALIGAIASAAAFGIAKVIHP
Gossypium hirsutum		LOC107900261	A0A1U8IZP9	MBD	>Ghi_VIT3	MREDTNSSTPLLEESEVKDRKEVSGMEQWRGEIVKSIIYAGLEAIFTCFSLIASISATNLSSVEVLALGIANLVADGISSSLGDFLSSSAKEDLAIEEMAVTQWELNNHRKDQQEQLLQQYQTLGMDLNDANTVVNIFAKYNDILRDQKMTAQKGMMPPDQGGQKPWKNGVVSFLAFAGFGAAPLLSFVVLKPFTDNELVMFIGACFMSAIALTFLGIAKAKICGKRNYVRSVGFVLLNGAVAASAAYFLGWML
Gossypium hirsutum		LOC107887224	A0A1U8HU60	MBD	>Ghi_VIT4	MRESDDIAVDTNSSTPLLEESEVKDKKEVSGMEQWRGEIVKSIVYAGLEAVFTCFFLISSVSATNLSSVEVLALGIANLVADGISSSLGDFLSSSTKEGLAIKEMAVTQWELNNHRKDQEEQLLQQYQSLGMDLIDSNTVVNIFDKYNDILRDQKMTAQKGVMPPDQGGEKPWKNGVVAFLTFVGFGAAPLLSFVVLKPFTDNELVMFIGACFMSAIALTFLGIAKAKICGKRNYVRSVGFVLLNGAVAASAAYFLGWML
Gossypium hirsutum		LOC107898912	A0A1U8IPC3		>Ghi_VTL1	MAASQSLKLPSLNNVEIPVHIIHTEENQIQEPAVDELDYSQRGQWLRAAVLGANDGLVSVASLMMGVSSVKEDVKAVIVVGFAGLVAGACSMAIGEFVSVYTQRDVEIAQMKREKRKGSSKSDENDEKLPNPVQAALASALAFAIGAVVPLLAAAFIRQHKVRMAVVVAVASVALVVFGVAGALLGGTPMVKSSARVLVGGWMAMGTTFGLTKLIGSDHGMQF
Gossypium hirsutum		LOC107934119	A0A1U8M570		>Ghi_VTL2	MALSIHVNGGTEPKQFQEPVENPEFDYSQRGQWLRAAVLGANDGLVSVSSLLMGVGSVKQDVKAMVLAGFAGLVAGACSMAIGEFVSVYTQRDVEMAQMKRDGEKRSPVVDENDPKMEKKERLPSPGLAAGASALAFSVGAVLPLLATAFIRDHKVRMAVVVVVASVALMVFGVVGALLGGAPVAKSGGRVLVGGWIAMCITFGLTKLISLNGM
Gossypium hirsutum		LOC107898913	A0A1U8IU83		>Ghi_VTL3	MAAPQSLQLSSVNNVEIPVHIIHTEENQIQEPAVDEFDYSQRGQWLRAAVLGANDGLVSVASLMMGVASVKEDIKAVIVAGFAGLVAGACSMAIGEFVSVCTQRDVEIAQMKREKLKGSSKSDGNDEKLPNPAQAAAASALAFAIGAVLPLLAAAFIRQPMVRMAVVVAVASVALVVFGVVGALLGRTPVVKSSARVLVGGWMAMGTTFGLTKLIGSNHGMQI
Gossypium hirsutum		LOC107914141	A0A1U8KCP4		>Ghi_VTL4	METTNGTSINNHKFTIPAVNDVEQQQASMELEPTDDFNYSKRSQWLRAAVLGANDGLVSTAALMMGVGAVKQDIKAMILTGFAGLVAGACSMAIGEFVSVYSQLDIEVAQLKRDKLRDENTETTDEEEEEKGSKGEKESLPNPLQASAASALSFSVGAMVPLLAASFIKEYKVRLGVVVGAVSLALAVFGWLGAVLGRAPRVRSAVRVLVGGWLAMAITFGLTKLIGSSGL
Gossypium hirsutum		LOC107886571	A0A1U8HRV5		>Ghi_VTL5	MASSQSLKLPSLNNAEIPVHVIHTEENQIQKPAVDELDYSQRGQWLRAAVLGANDGLVSVASLMMGVSSVKEDVKAVIVVGFAGLVAGACSMAIGEFVSVYTQRDVEIAQMKREKRKGSSKSDENDEKLPNPVQAALASALAFAIGAVVPLLAAAFIRQHKVRMAVVVAVASVALVVFGVVGALLGGTPMVKSSARVLVGGWMAMGTTFGLTKLIGSDHGMQF
Gossypium hirsutum		LOC107898355	A0A1U8IMK5		>Ghi_VTL6	MAASQSLKLSSLNNVETPIHIIDTEENQIQEPAVDVLDYSQRGQWLRAAVLGANDGLVSVASLMMGVASVKEDVKAVIVSGFAGLVAGACSMAIRECVSVGTQRDVEIAQMEREKRKGSSRRDENDEKLQSVRCFHYWLLLL
Gossypium hirsutum		LOC107915322	A0A1U8KG90		>Ghi_VTL7	MASPHTTEPCPEQTISVANETYQGTELVQRGQWIRAAILGANDGLLSTTSLMLGIGAANDDKWSMILSGLAGAIAGACSMAVGEFVSVSTQRDIEQASKTDTGMRNDGVNKLDMTCCATTAKASRLRETNLDVPCTRDPIEKMFSPVIILEPNLPQGLSPRRSPIIKVMTDDLKTKAPVTLVQDDDHDKENTLPNPCKAVSASALSFLCGAVVPLASAAFIEQHVIRIVVIAVVSSITLAVFGCFGACLGGSPVRISAARVLFGGWVAMAITYGLLKPFDRYYHGSDAD
Gossypium hirsutum		LOC107888021	A0A1U8HWG5		>Ghi_VTL8	MAIHVANDIERSDITQGTMNDDDEFDCSQRAQLLRAVVLGANDGLVSIASLMMGVGAVKDDTKAMVLTGIAGLVAGACSMAIGEFVSVYTQKDVELAQRTRRVRKNAGHEEETTNQRLKLPNPLQAAIASAFAFTIGGVVPLLAAAFIRRQHTLRLAVVAAAASLALVVLGGVGAVLGRTPMVKSSVRVLIGGWMAMAITFGLTKLIGTTGL
Gossypium hirsutum		LOC107928858	A0A1U8LLY0		>Ghi_VTL9	MALSIHVNGGTEQKQFQEPVENPEFDYSQRGQWLRAAVLGANDGLVSVSSLLMGVGSVKQDVKAMVLAGFAGLVAGACSMAIGEFVSVYTQRDVEMAQMKRDGEKRSPVVDENDPKMEKKERLPSPGLAAGASALAFSVGAVLPLLAAAFIRDHKVRMAVVVVVASVALMVFGVVGALLGGAPVAKSGGRVLVGGWIAMCITFGLTKLISLNGM
Gossypium hirsutum		LOC107898911	A0A1U8IPC6		>Ghi_VTL10	MAASQTLQLSSLNNVEILPIQVIDIEENKIQEPAVDEFDYSQRGQWLRAAVLGANDGLVSVASLMMGVASVKNDIKAVMVAGFAGLVAGACSMAIGEFVSVCTQRDVEISQMKREKRERSLESDENDEKLPNPGQAAVASALAFAVGAVLPLLAAAFIKQPKVRMAVVFVVASVALVAFGVVGALLGGTPVVKSSARVLVGGWMAMGTTFGLTKLIGIDHGMQI
Gossypium hirsutum		LOC107895780	A0A1U8IE72		>Ghi_VTL11	MASPHTTEPCPEQSISVANETYQGTELVQRGQWIRAAILGANDGLLSTTSLMLGIGAANDDKWSMILSGVAGAIAGACSMAVGEFVSVSTQRDIEQASKTDTGMQNDGVNKLDMTCCATTAKASRLRETNLDGPCSREPIEKMFSPVIILEPNLPQGLSPRRSPIMKVMTDDLKTKALVTLVQDDDHDKENALPNPCKAASASALSFLCGAVVPVASAAFIEQHVIRIVVIAVVSSIALAVFGCFGACLGGSPVRISAARVLFGGWVAMAITYGLLKPFDRYHHGSDTD
Helianthus annuus			A0A251S2I4	MBD	>Han_VIT1	MGGINESEKYLLNRHKEHHFTAGEIVRDVIIGVSDGLTVPFALAAGLSGANVSSSIILTAGIAEVAAGAISMGLGGYLAAKSEADHYDRELRREQEEIDTIPDSEAAEVAEILAEYGVEPHEYGPVVNALRKNPQAWLDFMMKFELGLEKPDPKRALQSALTIAIAYVLGGLVPLLPYMLIPVAQKALVASVMVTILALLIFGFAKGYFTGDRPVWSALQTALIGAIASAAAFGMAKAVQG
Helianthus annuus			A0A251RTR3	MBD	>Han_VIT2	MASVGESDKYLLNRHKESHFTAGEIVRDVIIGVSDGLTVPFALAAGLSGANASSSIILTAGIAEVAAGAISMGLGGYLAAKSEADHYTRELQREQEEIDTIPDTEAAEVAEILAEYGVEPHEYGPVVNALRKNPKAWLDFMMKFELGLEKPDPKRALQSAFTIAVAYILGGLVPLFPYMIIPVAQKAVVASVIVTILALLIFGYAKGYFTGSKPVWSALQTALIGAIASAAAFGMAKAVQG
Helianthus annuus			A0A251UGM2	MBD	>Han_VIT3	MDGKSSRTTTPLLPDAAAKHGRERPSEPWKGELVKSIVYAGLDAIITSFSLISSISAGRLSSVDVLVLGFANLVADGISMGFGDYVSSNTERDVAVKERLVTEWEVTNRRRCQEQALLDRYRDLGMNIDDATTVVNIFAKYEDIMVDEKMVQNGILSPDDGEKPWKKGLITFGAFLVFGSAPILAFIILIPFTCNDTHKFIGACILSALALAALGAAKAKIAGQKYALSVSGTLFNGALAGFAAYVIGWVLRDVAGLEN
Helianthus annuus			A0A251VGC4		>Han_VTL1	MATIPDDDMVHHQTTVELESKDLFDYSKRSQWLRAAVLGANDGLVSTASLMMGVGAVKKDMKAMILTGFAGLVAGACSMAIGEFVSVYSQLDIEVAQIKREINRRDIVDAEVESLPNPWQAAAASALAFSLGAIVPLLAASFIKPYKVRILVMAAAVTVALAVFGWLGAALGRAPTVKSTIRVVVGGWMAMAITYALTMLIGAKGLH
Helianthus annuus			A0A251TA56		>Han_VTL2	MATKKIVFSITNPKEQFDPKQCKSSPEDTNYSQGGQWLRAAVMGANDGLVSVASLMIGVGAVKQDVNAMILSGFAGLVAGACSMAIGEFVSVYSQLNIEVAQMKRNNNMVENQEEKGTEQLPNPMQAALTSALAFSIGAIIPLLAASFIGDHNAGLGVVVAAVTLVLVIFGWIGSVLGGTPVVKSCVRILLGSLIAMAIAF
Helianthus annuus			A0A251V6B3		>Han_VTL3	MTTTNTIENSEHPIIKHNNLDVESQRTQEATEVTFDYAKRAQWLRAALLGANDGLLSTASIMMGVGAVSEDVKTMILSGIATLLGGACSMAIGEFVSVYSQYDIEMSQIKREMKNGLSNADQIEEKKSDLPSPTKAAVASATAFALGAMVPLLAAAFIRNYRVRLAVVVAVVSLTLIGFGSLSAILGRAPLVKSTLRILIGGWVAMAVTFGSTKAVGSTGLIST
Helianthus annuus			A0A251TKF2		>Han_VTL4	MAAQNNISIPIPENKSVEEGYDYSQRGQWLRAAVLGASDGLVSVASLMMGIGAVKNDAKAMILTGFAGLVAGACSMAIGEFVSVSSQLDIEVSHMKRNGSSNEESENEKLPNPMQAAAASAIAFAFGAMVPLLAASFIVNHKVRLTVVVAAVTFALVFFGWFGAFLGRTPAVKSCFRVLVGGWMAMAITFGLTKLIGSNGL
Helianthus annuus			A0A251TBE8		>Han_VTL5	MATIQNALSISISENQSGSKQHQMSPEEDFDFSQRGQWLRAAVLGANDGLVSVASLMMGIGAVKEDAKAMILSGFAGLVAGACSMAIGEFVSVYTQLDIEVAQMKRENRMTENKEDKEREQLPNPMQAALASALAFSIGAIVPLLAASFIGDHKVRMGVVVAAVSLALVIFGWIGSVLGGTPVVKSSIRVLLGGLMAMAITFGLTKLIGTSGL
Helianthus annuus			A0A251TAB1		>Han_VTL6	MATNQNTFSVSIPENQSDPTRFQLSPDEDFDYSKRGQWLRAAVLGANDGLVSVASLMMGVGAVKEDAKAMILSGFAGLVAGACSMAIGEFVSVYSQLDIEVAQMKRENRMTENKEDKEREQLPNPMQAALASALAFSLGAIVPLLAASFIGDHKVRMGMVVAAVSLALVIFGWIGSVLGGTPVVKSSIRVLLGGLMAMAITFGLTKLIGTSGL
Helianthus annuus			A0A251TB88		>Han_VTL7	MATNQTVFSLSIAEEQSDPRQSRSSPEEDFDYSQRGQWLRAAVLGANDGLVTVASLMMGVGAVKQDAKDMILSGFACLVAGACSMAIGEFVSVYTQLDIEVAQMKRENNQEEKEREQLPNPMQAALASALAFSLGAIVPLLAASFIEDHKVRMGVVVAAVSLALVIFGWIGSALGGTPVVMSCVRGLLGGLMAMAITFGLTKLIGTYGL
Helianthus annuus			A0A251UYY7		>Han_VTL8	MAAIPIDDSVHHQTTLELEPKDLFDYSKRSQWLRAAVLGANDGLVSTASLMMGVGAVKKDMKAMILTGFAGLVAGACSMAIGEFVSVYSQLDIEVAQMKRDINRRDIVKAEVENLPNPWQAAAASALAFSLGAIVPLLAVSFIKPYKTRILVVVIAVTIALAVFGWLGAALGRAPYVKSTIRVVVGGWVAMGITYGLTSLIGIEAIH
Helianthus annuus			A0A251RZT9		>Han_VTL9	MATQNVLNLQIPENKSVDEGFDYSRRGQWLRAAVLGATDGLVSVASLMMGVGAVKHEVKTMILTGFAGLVAGACSMAIGEFVSVSSQLDIEVSHMKRAASTNKESKSEQLPNPVQAAAASALAFIFGAIVPLLAASFIVNHKVRLAVVVAAVTIALAVFGWIGARLGGTPVVKSCARVLVGGWMAMAITFGLTKGVSSSTL
Helianthus annuus			A0A251SAE8		>Han_VTL10	MVHGSPETLEACGDHTLDSVKQQTNRVDRLQRAQWLRAAILGANDGLLSTTSLMMGVGAAQEDQWLMVLSGLAGAIAGACSMAVGEFVSVSTQRDIESAVNQQENSNLQQIKLENLITDHDVVENKSRSPVVKILEKRPKKEEKERLPNPYKAGAASALAFLCGSLFPLAAAMAVDDYSTRVVVLVVVTSLALALFGGVGAVLGGSCVRVSATRVLIGGWISMAVTYGLLKPLDSFTDRKMGKDD
Helianthus annuus			A0A251V7D8		>Han_VTL11	MTTTNTIEDSEHPIIKHNNQDVESQRTQEATEVTFDYAKRAQWLRAALLGANDGLLSTASIMMGVGAVSEDVKTMILSGIATLLGGACSMAIGEFVSVYSQYDIEMSQIKREMKNGLSNANQIEEKKSDLPSPTKAAVASATAFALGAVVPLLAAAFIRNYRVRLAVVVAVVSLTLIGFGSLSAVLGRAPLVKSTLRILIGGWVAMAVTFGSTKAVGSTGLIST
Hordeum vulgare			F2CT02	MBD	>Hvu_VIT1	MVKPVQDEENQRLLLDDHKEKHFTSGEVVRDIIIGVSDGLTVPFALAAGLSGANASSSLVLTAGLAEVAAGAISMGLGGYLAAKSDADHYYRELQREQDEIDTVPDTEAAEIADILSEYGLGPEEYGPVVTSLRNNPKAWLEFMMKFELGLEKPDPRRALTSAATIALAYVVGGMVPLSPYMFVASVDSAMMTSVVVTLAALLFFGYVKGRFTGNRPFLSAIQTAIIGALASSAAYGMAKAVQAV
Hordeum vulgare			A0A8I6WTR3	MBD	>Hvu_VIT2	MDGHGDGRQPMLGKGPPSHRERHFTAGEVVRDVIMGVSDGLTVPFALAAGLSGASAPSSLVLTAGLAEVAAGAISMGLGGYLAAQSEADHYKREMKREQEEIIAVPDTEAAEIGDIMAEYGLEPHEYGPVVEGLRRNPQAWLEFMMRFELGLEKPDPRRALQSALTIALSYIIGGLVPLLPYMFISTVQDAMLTSVGVTLLALLFFGYIKGRFTGNRPFLSAVQTTIIGAVASAAAYGMAKAVQAR
Hordeum vulgare			A0A8I7BF82		>Hvu_VIT3	MAGAGEGREQPTMLEKELISSHKEHHFTAGEVVRDVIMGVSDGLTVPFALAAGLSGASAPSSLVLTTGLAEVAAGAISMELGGYLAAKSEADHYERELSREQEEIITVPDIEAAEIGEIMSNYGLEPHEYGPMVTGLRRKPQAWLEFMMRFELGLEKPDPRRALQSALTIALSYVVGGLVPLMPYMLISTAYDAMLTSVVATLVALFFFGYVKGRFTGSRPLFSALQTTFIGAAASAAAYGIAKAVQA
Hordeum vulgare			A0A8I6WVS6		>Hvu_VTL1	MAVNNTKLAAVVDAENPAVVCGDVDDSESSFDFAGRANWLRAAVLGANDGLVSTASLMLGVSAVKPDARAMVVSGFAGLLAGACSMAIGEYVSVCSQRDVEIAQLEQAGKRGGDEEKELPSPAQAAAASALAFSVGALLPLLAAGFIAGYNLRVAVVVVVATLALAAFGCVGAVLGRAPVARSCARVVVGGLTAMAVTFGFMRLFRASGI
Hordeum vulgare			A0A8I6WUT6		>Hvu_VTL2	MDHQISSHVHADGERRAKEEDVVDVEAADPKPAEAADHPGGDDGGVNYMARAQWLRAAVLGANDGLVSVASLMIGVSAVNDAGKTMLVSGLAGLVAGACSMAIGEFVSVYAQYDIEVSEIKRDGAKGKKENLPSPTLAALASALAFAVGALLPLLAGGFVRPRGARVGAVCAATTVGLAGFGAAGGYLGGASMARSGSRVLVGGWVAMAVTYGVLWLFVKVFHIHVSSLG
Hordeum vulgare			A0A8I6WS91		>Hvu_VTL3	MAVNNTKLAAVADAENPAVTCCDVDDSESSIDFAGRANWLRAAVLGANDGLVSTASLMLGVSAVKPEARAMVVSGFAGLLAGACSMAIGEYVSVCSQRDVEIAQLDQAGKRGGDEEKELPSPAQAAAASALAFSVGALLPLLAAGFIAGYNVRVAVVVVVATLALAAFGCVGAVLGRAPVARSCARVVVGGLAAMAVTFGFMRLFRASGV
Hordeum vulgare			A0A8I6XFZ8		>Hvu_VTL4	MAVNDTKLADAENPGTMCRAIDSDSDVDFAGRANWLRAAVLGANDGLVSTASLMLGVGAVKHEVRAMVISGFAGLLAGACSMAIGEFVSVCSQRDVEIAQLDRDGKRGGDEERALPSPIQAAAASALAFSVGALLPLLAAGFIVGYKLRVAVVVAVATLALAAFGVVGAVLGRAPVVRSSARVVVGGLAAMGLTFGLMRLFRASGI
Hordeum vulgare			A0A8I7BC43		>Hvu_VTL5	MAPADLSSHVHAAADATPKSPAKPKQEEISPAAAAVEDDVEAGGGSLSPGGDGVDYVARAQWLRAAVLGANDGLVTVASLMIGVGAVNESKDAMLVSGVAGLVSGACSMAIGEFVSVYAQYDIEVAQIERTRGGGDGDGNGGSGDKSNLPSPTLAAGASAVAFAAGAALPLLSGGFVRTWAGRVAAVCAASSVGLAGFGVLGAYLGGASVVRSGARVLVGGWLAMATTYGALKLFGVHSA
Hordeum vulgare			A0A8I7BBT9		>Hvu_VTL6	MATQNNDTKLAVAELGPTPAPEAMKLCTVCVATATHDAMSLPSQQGQWLRAAVLGASDGLVSTSALMLGIGAARPADPRAALLSGVAGLVAGACSMAIGEYVSVHAQLDVELAGLKRLEEARGYPADRAGLPNPCHASAASAMSFAAGAAIPLLAAWFVTSYAVRVALVVATATLTLAVFGALGAVQGRAPGGRAGLRAALGGLVAMGVTYGLMKLFRTHSV
Lactuca sativa			A0A2J6L211	MBD	>Lsa_VIT1	MGTVGESEKYLLNRHKEHHFTAGEVVRDIIIGVSDGLTVPFALAAGLSGANASSSIILTAGIAEVAAGAISMGLGGYLAAKSEADHYARELQREQEEIDTIPDTEAAEVAEILAEYGVEPHEYQPVVNALRKNPKAWLDFMMKFELGLEKPDPKRALQSALTIAIAYVLGGAVPLSPYMFIPIAEKALVASVIVTIFALLVFGFAKGYFTGDRPVWSALQTALIGVIASAAAFGLAKAVQG
Lactuca sativa			A0A2J6LCL3	MBD	>Lsa_VIT2	MSRNSDGATTTTISLLQDTEAAEKNSGGDRPKEPWKGELVKSIVYSGLDAIVTSFSLISSISAGRLSSVDVLVLGFANLVADGISMGMGDYVSSNTEHDVAAKEKLVTEWDVTNRRRLQEQSLLDRYRALGMNHEDATMVVEIFAKYSDIMVEEKMVQNGILSPEEGEKPWKTGLVTFGAFLLFGSAPILAFIVLIPFTQNDTLKFIGACVLSALALAALGIAKAKIAGQNYALSVVGTLFNGAIAGFAAYIIGWGLRNVAGLEEE
Lactuca sativa			A0A2J6LVR0		>Lsa_VTL1	MTTNQADFNVPIPEDHSDPMQLQVCTEEDFDYSQRGQWLRAALLGANDGLVSVSSLMMGVGAVKHDPKAMILSGFVGLVAGACSMAIGEFVSVYSQLDVEVAQKKREHRTMGNQEETEKEQLPNPMLAAVASALAFSLGAIVPLLAASFVEDHKVRLGMVVAAVSLAVVVFGWIGSILGGTPMFKSCFRVLLGGLIAMAITFGLTKLIGSSVI
Lactuca sativa			A0A2J6M638		>Lsa_VTL2	MAGNIDLCIPVSEDKSQQEHSQVSTEEDFDYSKRGQWLRAAVLGATDGLVSVASLMMGVGAVKEDVRAMILTGFAGLVAGACSMAIGEFVSVYSQRDVEVAQMKRDKKISGNEEESEKEALPNPIQAAAASALAFMLGAIMPLLAASFIVDHKVRLGVVVATVSLGLAVFGWIGAVLGGSPVVKSCFRILLGGWMAMAITYGLTMGIGSTVM
Lactuca sativa			A0A2J6M687		>Lsa_VTL3	MSAQNDLHITVPEPEDKFEQKHGEMSVEEDCDYSQRGQWLRAAVLGATDGLVSVASLMMGVGAVKEDVRAMILTGFAGLVAGACSMAIGEFVSVSSQRDIEVAQMKRDKRISVNEEESEKEALPNPIQAAAASALAFMLGAIMPLLAAAFIMDHKVRLGVVVATVSLGLVVFGWIGAFLGRSPVVKPCFRILVGGWMAMAITFGLTKWIGSSTGL
Lactuca sativa			A0A2J6JKH6		>Lsa_VTL4	MVYESPKTLEVCNVKKENNKVSRLQRAQWLRAAILGANDGLLSTTSLMIGVGAAQEGQWFMILSGLAGAVAGACSMAVGEFVSVSTQRDIEISVNQEHRSKENSSLQEIKIETPKNDQPIAPVRTPAMKVVTKMKEEEENEVLPNPYKAGAASALAFLCGSVFPLVAAMAVGDYTARIVVVVVVASVALALFGGIGAVVGGSCVRSSATRVLVGGWISMVVSYSLLKPLDGITDRKMGKSD
Lactuca sativa			A0A2J6LVS4		>Lsa_VTL5	MATNQYDVSVQKPKDKSDPKQCQMSTEEDIDYSQRGQWLRAAVLGANDGLVSVASLMIGVGAVKKDVKSTILSGFAMLVAGACSMAIGEFVSVYSQLDVEVAQIKRSQQEKEKEQLPNPIQAAVASALAFSLGAIVPLLAASFIGDHKVRLGVVVAAVSMALVVFGWAGSILGGTPVVKSCFRVLIGGLMAMAITFGLTKLIGSTGI
Lactuca sativa			A0A2J6M639		>Lsa_VTL6	MSAQSDFAIRIPENNVSVEEGFDYSQRGQWLRAAVLGANDGLVSVASLMMGVGAVKHDVKAMILTGFAGLVAGACSMAIGEYVSVSSQLDIEVSQVKREKRMGVSSEETENEELPNPMQAATASALAFMFGAIVPLLAASFIVDHKVRLGVVVAAVTVALVVFGWIGAFLGGTPVVKSCLRVLVGGWLAMAITFGLTKLIGSSGL
Lactuca sativa			A0A2J6MGN3		>Lsa_VTL7	MTTIPVNSMVHHQTTLELEPKDLFDYSKRSQWLRAAVLGANDGLVSTASLMMGVGAVKQDIRAMILTGFAGLVAGACSMAIGEFVSVYSQLDIEVAQLKRDFNRRDIEVAETDGLPNPWQAAAASALAFSLGAMVPLLAASFIKPYKVRILVMAGAVTAALAVFGWLGAALGRAPAVKSTIRVVVGGWMAMAITYGLTRLIGAKGLH
Lactuca sativa			A0A2J6M739		>Lsa_VTL8	MATPTTVDNLDHPSIKHTNLDVESQQTQETTEVIFDYAKRAQWLRAALLGANDGLLSTASLMMGVGAVRQDVKTMILSGMAGLVAGACSMAIGEFVSVYSQYDIEMSQIKREITNGLSTYDLLEDKKNELPSPTKAAVASASAFAVGAAVPLLAAAFINSYHVRLVVVVLAVSMALVGFGGLSAVLGRGPIVKSTLRVLFGGWVAMGVTFGLTKAVGSTGLINA
Lactuca sativa			A0A2J6LVR7		>Lsa_VTL9	MATNQYDVSVQKPKDKSDPKQCQMSTEEETDYSQRGQWLRAAVLGANDGLVSVASLMIGVGAVKKDVKAMILSGFAGLVAGACSMAIGEFVSVYSQLDVEVAQIKRNQQEKEKEQLPNPIQAAVASALAFSLGAIIPLLAASFIVDHKVRLGVVVAAVSMALVVFGWAGSILGGTPVVKSCFRVLIGGLMAMAITFGLTKLIGSTAI
Lactuca sativa			A0A2J6M668		>Lsa_VTL10	MAGNIDLCIRVSEDKSEQEHGHICIQDEEFDYSQRGQWLRAAVLGATDGLVSVASLMMGVGAVKEDVRAMILTGFAGLVAGACSMAIGEFVSVSSQRDIEVAQMKRDKKISGNEEESEKEALPNPIQAAAASALAFMLGAIMPLLAAAFIMDHKVRLGVVVATVSLGLVVFGWIGAVLGGSRVVKSCFRILVGGWMAMAITFGLTKWIGSTGL
Lactuca sativa			A0A2J6M671		>Lsa_VTL11	MDGNNDVCIPVSENKSEQVHGQVSIEKEFDYSQRGQWLRAAVLGATDGLVSVSSLMMGVGAVKQDARAMFLTGFAGLVAGACSMAIGEFVSVYSQRDVEVAKMKRDKKISGNEEESEKEALPNPIQAAAASALAFMLGAIMPLLAAAFIVDHKVRLGVVVATVSLGLVVFGWIGAVLGGSPVVKSCFRILVGGWMAMAITFGLTMGIGSTVM
Lotus japonicus		LOC130713641	H3JSR8		>Lja_SEN1	MAAGAPNHVGTIPNPANGTTDQNKQTQVTDVPRVVDYWQRAQWLRAAVLGANDGLVSVAS LMMGVGAVNKDAKAMLLAGFAGLVAGACGMAIGEFVSVFTQYEVEVGQMKRDMIKSEQGE RDLEMAMEKRKSIPNPMQAALASAFSFSIGGLVPLLSGSFVSVYKIRLLVIVVVVSLALV AFGSVGSLLGKTPMTRSCVRFMIGGWMAMAITFGLTKLLSAGGLEI
Lotus japonicus			I3SC25		>Lja_VTL1	MAAGAPNHVGTIPNPANGTTDQNKQTQVTDVPRNVVDYWQRAQWLRAAVLGANDGLVSVASLMMGVGAVNKDAKAMLLAGFAGLVAGACGMAIGEFVSVFTQYEVEVGQMKRDMIKSEQGERDLEMAMEKGKSIPNPMQAALASAFSFSIGGLVPLLSGSFVSVYKIRLLVIVVVVSLALVAFGSVGSLLGKTPMTRSCVRFMIGGWMAMAITFGLTKLLSAGGLEI
Lotus japonicus			I3T9H4		>Lja_VTL2	MASDHSSLNQTKLCVHQNGDLEQQETLEIETDDFDYSKRSQWLRAAVLGANDGLVSTAALMMGVGAVKQDLKVMILSGFAGLVAGACSMAIGEFVSVYSQLDIEVAQLKRGKKRVSNGREEDQEDDSEEEKETLPNPLQAAAASALAFSVGAMVPLLAASFIKDYKVRLGVVFVAVSFALVAFGCMGAFLGKAPALRSCVRVLVGGWLAMAITFGLTKLIGSSGL
Lotus japonicus			I3SIX1		>Lja_VTL3	MGPKQSLEVEESNNIDYSGRAQWVRAAVLGANDGLVSVASLMMGVGAIKEDVSAMLLAGFAGLVAGACSMAIGEFVSVYTQYDIEKAQIKRKREADNNNNNKGLSVDDEEAEREKLPNPFQAALASALAFSVGALVPLIAAVFIRNRKIRLGIVAAVASLALLAFGVVGAVLGKTPVGMSCFRVLIGGWMAMAITFYLTKLIGSSGL
Lotus japonicus		LOC130715971			>Lja_VTL4	MASNHVEIPIHANVLEPKESEGVEESNNNYIDYSQRAQWLRAAVLGANDGLVSVASLMMGVGAVKEDVSAMLLAGFAGLVAGACSMAIGEFVSVYTQYDIEIAQIKRERETNNNNNNEEAEREKLPNPFQAALASALAFTVGALVPLLAAVFIRNHKIRLGVVAVVASLALLVFGVVGAVLGKTPVKRSCFRVLIGGWMAMAITFGLTKLIGSAGL
Lotus japonicus		LOC130722336			>Lja_VTL5	MASCDKRTNEISPNHVEIPVYANGVEPKASAEVEESNIDFCQRAQWLRAAVLGANDGLVSVASLIMGVGAVKQNISAMLLAGLAGTIAGACSMAIGEYVSVSTQYDIELAQIEREKEIDIASAGEEARKKKLPNPYLAALVSFIAFFVGAVVPLLAAAFISDHKIRLAIVAVVASLAMLVFGGVGAVLGRTPVGKSCLRVLIGGWMAMTVTFGLTKLFGFLHFESH
Lotus japonicus		LOC130721147			>Lja_VTL6	MASDHSSLNQTKLCVHQNGDLEQQETLEIETDDFDYSKRSQWLRAAVLGANDGLVSTAALMMGVGAVKQDLKVMILSGFAGLVAGACSMAIGEFVSVYSQLDIEVAQLKRDKKRVSNGREEDQEDDSEEEKETLPNPLQAAAASALAFSVGAMVPLLAASFIKDYKVRLGVVFVAVSFALVAFGCMGAFLGKAPALRSCVRVLVGGWLAMAITFGLTKLIGSSGL
Lotus japonicus		LOC130738187			>Lja_VTL7	MASNPTSLNQAKHVLPNNDLEQQATTPLEIETEDFDYSKRSQWLRAAVLGANDGLVSTASLMMGVGAVKQDIKAMILSGFAGLVAGACSMAIGEFVSVYSQLEIEVAQIKREKERGSDGGREHHDPEEKESLPNPLQAAAASALAFSVGAIVPLLAASFIKGYKVRVAVVLAAVSFALVVFGWLGAVLGKAPVLRSVLRVLIGGWLAMCITFGLTKLIGSSAL
Lotus japonicus			I3T278	truncated	>Lja_VTL8	MASHVEIPIHTNVNIVEPKQSQGVEESNNNIDYPQRAQWLRAAVLGANDGLVSVASLMMGVGAVKKDASALLLAGFAGLVAGACSMAIGEFVSVYTQYDIEIAQIEREREANHNNGVNLDEEAQREKLPNPFQAACPSISTCIFCGCSGATDSSCVYKESHD
Marchantia polymorpha	moss	MARPO_0116s0023	A0A2R6WB06	MBD	>Mpo_VIT1	MAPHESHHVEKHFTAGEFVRDVVIGMSDGLTVPFALAAGLSGAAAPSSIVVTAGLAEVAAGSIAMGLGGYLAAKSDADHYWSERKREEKEIEDVPDTEAAEVAEILENFGLQPEEYWPVVNALRKRPDAWVDFMMRFELGLEKPDPGRALQSALTIAGAYIVGGIIPLFPYIVIPQALEALKISVGVTLVALLVFGFVKGLFTGTKPLASAIQTAVIGAVASAAAFGIARAINN
Marchantia polymorpha	moss	MARPO_0089s0055	A0A2R6WHU0	MBD	>Mpo_VIT2	MDIPRTRSWRHEGGSGKFRHSSLHHNRSGMSDPLLDPENPRHVRFAEGTVSGSHIDLDAANDDRPDESPWGGEYIKSMVYGGLDAIVTTFALVASVSGGQYSSGAVLVLGCANLIADGISMGFGDYLSSTTEKSYAATQKEISDWEFRRNMEQQVMNLVNIYVEHGMERSDAEQVVTIFTKYGNVFTKAKMTMDDGLLPPDEEESAVKNGLVTFFSFLAFGCTPLLSFAVLNPITDSIYVKFGVACLVTALTLVLLGVCKAKISGEKYLNSVFTVLGNGGLAALAAYFISYYLEKLSGTD
Marchantia polymorpha	moss	MARPO_0102s0022	A0A2R6WE77	MBD	>Mpo_VTL1	MWRKKIHETASRPIAGEEGHCAIGAPDQEAQPKVMNMELQLINGISPVNSPRRPPKPPPPSQLIERTGANGIMMLSSTPTILIDISKAGVVPGSHEDQESEAQEQQLQQITSSSPRNAHFPNMSNSAHFSPQPWSSDALHIDEHWHYSHRSPWLRALVLGANDGLVSISSLMLGVGAVKNDVKAMIISGLAGLVAGAGSMAIGEFVSVFSQRDTELADLEKERQEHAKGPEAQARELEELTQIYVGRGLTYFLAKQVAVELSRVDVLKAHARDELGIDVDALSNPLQAALASSLAFSLGGGVPLLAGAFIQTYKIRIAVVVAVSSFALAAFGAAGARLGGAPMIRAALRVLIGGWLAMLLTYGILRLLGTYGFQ
Medicago truncatula		MTR_8g105810	G7LBH0	MBD	>Mtr_VIT1B	MACNSSNEHRLTLEPEKQILLNNHTEEHFTAGDIVRDIIIGASDGLTVPFALAAGLSGANVASSVILTAGIAEVAAGAISMGLGGYLAAKSEADHYNRELKREQEEIIAVPETEAAEVAEILAEYGIKPHEYGPVVDALTKNPQAWVDFMMKFELGLEKPDPMRALCSAMTIAIAYILGGIVPLIPYMFIPNASEAVLFSVIFTLIALLIFGFVKGCFTGSKPIKSAFETALIGAIASAAAFGLAKAFNP
Medicago truncatula		MTR_8g105790	G7LBG9	MBD	>Mtr_VIT1A	MAGNGDEHRLNLEPEKQSLLNRHTEKHFTAGEIVRDIIIGVSDGLTVPFALAAGLSGANATSSIVLTAGIAEVAAGAISMGLGGYLAAKGEADHYNRELKREQEEIVTVPETEAAEVAEILAEYGIEAHEYGPVVNALRKNPQAWLDFMMKFELGLEKPDPRRALYSAMTIAIAYVLGGIVPLIPYMFIRNASEAVLVSVVVTLIALLIFGFVKGSFTGNKPIRSALETALIGAIASAAA YGLAKAFHP
Medicago truncatula		MTR_7g076320	G7L2H7	MBD	>Mtr_VIT2	MVMDERGGNSNTRLLHEDGGDLERNSERPKEPWRGEYVKSIVYGGLDAIITCFSLISSISASSSSSGNVLVLGFANLVAD AISMGFGDIVSASSERDVIIEERRVTEWDVLNSRGNEQRELVRYYQSLGMEYNDATTVVNIFTKYNDVLVDQRMAADKGI LPADQEVKPWKNGLITFASFMLFGSIPLLSFIILIPFTDNDSVKFAGACLVSALGLALLGVARARIAGQNMMLTTAITLF SGVIAGAAAYLVGWLLKHIAGLEG
Medicago truncatula		MTR_1g099010	G7ID02		>Mtr_VTL1	MASNNSSLNQTKFVHQNNDHHDQQNATLEIESDEFDYSKRSQWLRAAVLGANDGLVSTASLMMGVGAVKQDIKAMILSGFAGLVAGACSMAIGEFVSVYSQLDIEIAQLKRDNIERGNNIEEKESLPNPLQAAAASALAFSIGAMVPLLAASFIKDYKVRVGVVLGAVSFALVVFGWLGAVLGKAPVLRSCLRVLLGGWIAMAITFGLTKLIGSSGL
Medicago truncatula		MTR_6g034975	A0A072U844		>Mtr_VTL2	MASLNQQAKYDLEQNSTTLEVETKDFDYSKRSQWLRAAVLGANDGLVSTASLMMGVGAVKQDIKAMILTGFAGLVAGACSMAIGEFVSVYSQLDIEVAQMKREKERGREINDDEEKESLPNPLQAAAASALAFSIGAMVPLLAAFFIRDYKVRVGVVVAAVSFALLVFGWLGAVLGKAPIFRSVLRVLFGGWMAMSITFGLTKLIGTSGL
Medicago truncatula		MTR_2g008110	G7IL91		>Mtr_VTL3	MAEIQHHHAATLARSESKVYNMDVEKKGEEENDEKDYTQRAQWLRAAVLGANDGLLSTASLMMGVGAVTKDVKTMILTGIAGLVAGACSMAIGEFVSVYSQYDIEFAQMKRQGNISQKDKLPNPYYAAFASAIAFAVGAFVPLLGAAFVKDYKVRLGVVVGVVSLALFGFGLLSAVLGKAPLVKSSLRVLIGGWLAMSLTFGLTKLVNHVVV
Medicago truncatula		MTR_4g094325	A0A072UQC2		>Mtr_VTL4	MKRLCFLHATLSSFSFNLGILRFLYFMASLGNHNNNEVNDIEAKQNQTQDTEENNIDYSKRAQWLRAALLGANDGLVSITSLILGVGAVHEDIKTMLLAGFAGLIAGACSMGIGEFVSVYTQFDIMVAQMKRENKINSTFVEEEKQLLPNPFQAAIASAIAFSFGATVPLLGAALVRDYKIRLFVVVGMASFALLVFGGVGAILGKTSVKMSCVRVVVGGWMAMAITFGLTKFVGYSSL
Medicago truncatula		MTR_4g094328	A0A072UZH2		>Mtr_VTL5	MASQFGSITIGISPNNFVVEIPIHANSSLKVEKESNNIDYFQRAQWLRAAMLGANDGLITVASLMIGVGAIKEDIKVMLLAGFAGLVAGACSMAIGEFVSVYTQYDIEIAQIKREREANNNNNDDESSEREKLPNPFQAALASALAFSIGAVMPLLAAAFIKNHKTRMGVVAAVVSFALLVFGGVGALVGKTPLMRSCVRVLIGGWMAMAITFGFTKLIGNTGL
Medicago truncatula		MTR_4g094330	A0A072UZH2		>Mtr_VTL6	MASQFGSITIGISPNNFVVEIPIHANSSLKVEKESNNIDYFQRAQWLRAAMLGANDGLITVASLMIGVGAIKEDIKVMLLAGFAGLVAGACSMAIGEFVSVYTQYDIEIAQIKREREANNNNNDDESSEREKLPNPFQAALASALAFSIGAVMPLLAAAFIKNHKTRMGVVAAVVSFALLVFGGVGALVGKTPLMRSCVRVLIGGWMAMAITFGFTKLIGNTGL
Medicago truncatula		MTR_4g094332	A0A072UPG2		>Mtr_VTL7	MASQLGTKTIGSSPNNFEVEIPIHANSSLKVEKESNNIDYFQRAQWLRAAMLGANDGLITVASLMIGVGAIKEDIKVMLLAGFAGLVAGACSMAIGEFVSVYTQYDIEIAQIKREREANNNNNDDESSEREKLPNPFQAALASALAFSIGAVMPLLAAAFIKNHKTRMGVVAAVVSFALLVFGGVGALVGKTPLMRSCVRVLIGGWMAMAITFGFTKLIGTTGL
Medicago truncatula		MTR_4g094335	A0A072UNI3		>Mtr_VTL8	MAVGTICDSESLNKVITIPNPTKEMEEKQIKIKENCKTSDIDYWQRAQWLRAAVLGANDGLVSVASLMMGVGAVKTDSATMLVAGFAGLIAGACGMAIGEFVSVYTQYEVEIGQMMRDLGTSDRKEKELEIELEKRRSLPNPLQAAAASAFSFSIGGLVPLLSGSFIRVYKIRIIAIMAIASLALVVFGGVGAMLGKTPKVKSSIRFLLGGWMAMAITFGLTKLLAHCSGLDLEI
Musa acuminata		GSMUA_Achr7G12420	M0TGY0	MBD	>Mac_VIT1	MAPEESWEVNGTSTTPSTAEKLLVHHKENHFTAGEVVRDVILGVSDGLTVPFALAAGLSG ANAPSSLILTAGLAEVAAGAISMGLGGYLAAKSEADHYMRELKREQEEIVTVPDIEAAEI GEILAQYGLEPHEYSPVVNALRNNPQAWLDFMMKFELGLEKPDPKRALQSALTIALSYVV GGLVPLLPYVFIPIAQKAMLTSIGVTLAALLFFGYVKGQFTGNYPLSSAVQTAFIGALAS AAAYAMAKVIQST
Musa acuminata		GSMUA_Achr9G27290	M0U3Y6	MBD	>Mac_VIT2	MAPEDGWAVGRTTSSSSSPVATEKLLAQHKEKHFTAGDMVRDVIMGVSDGLTVPFALAAG LSGANAPSSLILTAGFAEVAAGAISMGLGGYLAAKSEADHYMRELNREQEEIITVPDTEA AEVGELLSQYGLEPHEYGPIVNSLRKKPQAWLEFMMKFELGLEKPDPRRALESAVTIAVS YVVGGMVPLLPYVFIPTALQAMFTSIGLTLVALLFFGYIKGRFTGNRPFLSAVQTAFIGA LASAAAYALAKAVQAV
Musa acuminata		GSMUA_Achr5G19910	M0T020		>Mac_VTL1	MARTQWLRAAVLGSNDGLVSIASLMIGVGAVNQSAKAMLVSGLAGLVAGACSMAIGEFVS VHAQYDIEVAEMERRRRGSGSGSEEGVRGEESLPSPMLAAGASALAFALGAVLPLLAGGF IRSWSVRVGAVCAVSSLGLAGFGAAGAVLGGADIWKPALRVLGGGWLAMLVTYCVLRIFG LLFNMQVSSA
Musa acuminata		GSMUA_Achr11G03640	M0RP44		>Mac_VTL2	MARAQWLRAVVLGANDGLVSVASLMVGVGAVGQSAKAMLVSGLAGLVAGACSMAIGEFVS VYAQYDIEVAERERRRQDCGSEEEGSLPNPLLAAVASALAFSLGAVLPLLAGGFIRSWGV RVGAVCAVSSLGLAGFGAAGAVLGGANVPNSVLRLLFGGWLAMLVTYGVLRVFGIVFGMH VSSA
Musa acuminata		GSMUA_Achr11G03650	M0RP45		>Mac_VTL3	MARAQWLRAVVLGANDGLVSVASLMVGVGAVGQSSKAMLVSGLAGLVAGACSMAIGEFVS VYAQYDIEGSLPNPLLAAAASALAFSLGAVLPLLAGAFIRSGEVRVGVVCAVSSLGLAGF GAAGAVLGGANVPNSVLRLLIGGWLAMLVTYGVLRVSGLVFGMHVSSG
Musa acuminata		GSMUA_Achr9G29610	M0U4L8		>Mac_VTL4	MALGDTKLSLEGVEGQAPDVGEQDYTQRAQWLRAAVLGANDGLVSTASLMMGVGAVKDDP KAMIISGFAGLVAGACSMAIGEFVSVYAQLDIEVAQMKRELQTKGDGASADRLPSPVQAA AASALAFSLGAVVPLLAAGFIGNYKVRLGVVAAAASAALVVFGSVGAVLGRAPVGRSCLR AVVGGWAAMAVTFGLMRLFSVSAL
Musa acuminata		GSMUA_Achr1G20190	M0S1H7		>Mac_VTL5	MASTISSQVHATYSPSLSQNEEGVHHSIRIITPPATETQPESIDYTRRGQWLRAAVLGAN DGLVSVASLMIGVGAVNQASKAMLVSGLAGLVAGACSMAIGEFVSVYAQYDIEVAQMKRE EEVKGVEEASEEKRRRLPSPFQAAAASALAFGAGALLPLLAGGFVKPWGIRIAVVCAVTS LGLAGFGAAGALLGGASLRKSSIRVLVGGWMAMAACYGVLRLFGLAFGTETASV
Musa acuminata		GSMUA_Achr10G04640	M0RFE1		>Mac_VTL6	MVSFLICYPGAWRHPSLDLCATAIIHYKDLPVACVHHATFLLLSVSVSTLALLPMALDRT TLSTDGIESQVPHVEEHDYSQRAQWLRAAVLGANDGLVSTASLMMGVGAVKGDAKAMIVS GFAGLVAGACSMAIGEFVSVYSQLDIEVAQRKREQQTKVEGESSDGTGGEGLPSPLQAAA ASALAFSLGAVVPLLAAGFISSYRVRLGVAAAATSAGLVVFGCVGAALGRAPVGRSCFRV VAGGWLAMAVTYGFMRLFGSTV
Nicotiana tabacum		LOC107830460	A0A1S4DJD0	MBD	>Nta_VIT1	MAHESEKSLLDQHKEKHFTAGEIVRDIIIGVSDGLTVPFALAAGLSGANASSSIILTAGIAEVAAGAISMGLGGYLAAKSEADHYMRELKREEEEIISVPDTEAAEIAEILSQYGIQPHEYGPVVNALRKNPQAWLDFMMKFELGLEKPDPRRALQSAFTIAIAYILGGLVPLIPYMFIPIARKAVVASVLVTLLALLIFGYAKGHFTGNKPFRSAFQTALIGAVASAAAFGLAKAVQGG
Nicotiana tabacum		LOC107813633	A0A1S4BZR5	MBD	>Nta_VIT2	MAHESEKSLLDQHKEKHFTAGEIVRDIIIGVSDGLTVPFALAAGLSGANASSSIILTAGIAEVAAGAISMGLGGYLAAKSEADHYMRELKREEEEIISVPDTEAAEIAEILSQYGIQPHEYGPVVNALRKNPPAWLDFMMKFELGLEKPDPRRALQSAFTIAVAYILGGLVPLIPYMFIPIARKAVVASVLVTLLALLIFGYAKGHFTGNKPFRSAFQTALIGAVASAAAFGLAKAVQGG
Nicotiana tabacum		LOC107795693	A0A1S4AB78	MBD	>Nta_VIT3	MELVGLLGMLLAWKSDRSLLCCKTGFAVKSKLRVTKIEKMAESNKDGGFTPVVGERPKKPWKGGEVVKSIMNAGPDAIVTSFSLISSISATHHSSVDILVLGFANLVADGISKGFGDYVSSRTQRDVAPKKRSVIEWDVINQHKPQKQGLLQHYQALGMDLTDANTVVNIFAKYRDILVDKKMATEKGSLPQEQGEKPWKNGLITFAAFIVSACVPLLAFIVLIPFTNNDTNKFIGASVLSAVVLALLGIAKAKIAGRSCPLSAATTLFNGAIAGAAAYGIGWTLRNVAGLED
Nicotiana tabacum		LOC107775239	A0A1S3YEK9	MBD	>Nta_VIT4	MAERNKNGGLTPLLGERPKEPWKGGEVVKSIMNAGPDAIVTSFSLISSISASHHSSVDILVLGFANLVADGISKGFWDYVSSRTQRDVAPKKRSATEWDVINQHKPQKQGLLQQYQALGMDLTDANTVVNIFAKYRNILVDKKMATEKGSLPQEQGEKPWKNGLITCAAFIVCGCVPLLAFIVLIPFTHKFIGACVFSAAVLVLLGIAKAKIAGRSCPLSAATTLFNGAIAGAAAYGIGWTLRNVAGLED
Nicotiana tabacum		LOC107762078	A0A1S3X809	partial MBD	>Nta_VIT5	MAENNRNGETPLLRSVDGELEKGRKKGRPKEPWKGEVVKSIVYAGLDAIVTSFSLISSISAGRLSSVDVLVLGFANLVADGISMEFGDYVSSSTEKDVAAKERTVTEWDVINQHRPQKQELLRHYQELGMNDTDANTYRDIMVDEKMATDKGLLPPDQAEKPWKNGLITFAAFIVFGCAPLLAFIVLIPFTNNDTHKFIGAIVFSAVALALLGIAKVKIAGQNYVLSASITLFNGLITSAAAYGIGWTLRNVAGLEE
Nicotiana tabacum		LOC107793295	A0A1S4A3G5		>Nta_VTL1	MAAQNQVQITIPKQHYDQNQAPEEDFDYSQRAQWLRAAILGANDGLVSVASLMMGVGAVQENVKTMILTGFAGLFAGACSMAIGEFVSVYSQLDIELAQMKREKTTGGGQNQEHQHQHQEEEGNKEQLPNPFQAAGASSIVFSLGAIVPILAAAFIADHKVRLAVIVAAVSLALLAFGGVGAFLGRSPMVKSCARVLIGGWMAMAITFGLTRLIGSMGLEM
Nicotiana tabacum		LOC107793297	A0A1S4A354		>Nta_VTL2	MAAQNHVQIAIPKEHDNQNQNQVPEEDFDYSQRAQWLRAAVLGANDGLVSTASLMMGVGAVQKNVNAMILTGFAGLFAGACSMAIGEFVSVYSQLDIELAQMKRDKTTEGQNQEHQQQQEEGNKEQLPNPFQAAVASAIAFSLGAIVPILAAAFIANHKVRLAVIVAAVSLALLAFGGIGAFLGRSPMLKSCARVLIGGWMAMAITFGLTKLIGSTGMET
Nicotiana tabacum		LOC107775150	A0A1S3YDK5		>Nta_VTL3	MAAQNQVQITIPKQHDDQNQAPEEDFDYSQRAQWLRAAILGANDGLVSVASLMMGVGAVQENVKTMILTGFAGLFAGACSMAIGEFVSVYSQLDIELAQMKRDKTTGGQNKEHQQQEVEESNKEQLPNPFQAAGASSIAFSLGAIVPILAAAFIADHKVRLAVIVAAVSLALLAFGGVGAFLGRSPMVKSCARVLIGGWMAMAITFGLTRLIGSMGLEM
Nicotiana tabacum		LOC107816010	A0A1S4C7N3		>Nta_VTL4	MGSITNSQELAKNEIEKQSMQVEQNLDEVEIAVDYSKRAQWLRAAVLGANDGLLSTSSLMMGIGAVKQDAKAMILTGIAGLVAGACSMAIGEFVSVYSQYDIEMSQMKRQNNSSTHELEEKKKNLPSPLQAAAASAFAFAIGAIVPLLAAAFVKNYHIRLGIVVTAVSFALLVFGGLGAYLGNAPLLKSSLRVLIGGWLSMGITFGLTKLVGVTGLYG
Nicotiana tabacum		LOC107815314	A0A1S4C625		>Nta_VTL5	MASITNSQELAKNNDIEKQSMQVDQNLDEVEIAVDYSKRAQWLRAAVLGANDGLLSTSSLMMGIGAVKQDAKAMILTGIAGLVAGACSMAIGEFVSVYSQYDIEVSQMKRENNASTHELEEKKKKLPSPLQAAAASAFAFAIGAIVPLLAAAFVKDYHVRLGIVVAAVSFALLMFGGLGAYLGNAPLMKSSLRVLIGGWLAMGITFGLTKLVGVTGLYG
Nicotiana tabacum		LOC107775148	A0A1S3YE93		>Nta_VTL6	MAAQNHVQITIPKEHDKQNQVPEEDFDYSQRGQWLRAAVLGANDGLVSTASLMMGVGAVQKNVNTMILTGFAGLFAGACSMAIGEFVSVYSQLDIERAQMKRDKTTGGQNQKHQRQQDEGNKEQLPNPFQAAVASAIAFSLGAIVPILAAAFIADHKVRLGVIVAAVSLALLAFGGIGAFLGRSPMLKSCARVLIGGWMAMAITFGLTKLIGSTGLEI
Nicotiana tabacum		LOC107822717	A0A1S4CUH0		>Nta_VTL7	MDSPQLIESTCAKKKAHAASQEEKTSKKLERAQWLRAAILGANDGLLSTTSLMLGVGAAKDQDQLSMVLSGVAGAFAGACSMAVGEFVSVSTQRDIAKSIADNCRSENELKGEDGGYKTKIQIACSSPTIAETKQGDATNMSFRNILATSTQGGKLLYESPVQIQHHIALTPARSPMIKVMENDAKRTIMQESKQLENDRKLEPLPNPLKAAASSSLAFLFGAFVPMVPALVVSENRIRIGVIVIVASLALYLFGGIGAYLGGSSVKISAVRALFGGWISMAITYALLMPFDKDTKNDNDD
Nicotiana tabacum		LOC107829789	A0A1S4DH97		>Nta_VTL8	MASNQANTQQESKFTLPMNDLEQQVTLEQEVDENEFDYSKRSQWLRAAVLGANDGLVSTASLMMGVGAVKKDIKVMILTGFAGLVAGACSMAIGEFVSVYSQLDIEVAQMKREKRRNANREKEDDDAKDSLPNPAQAAAASALAFSVGAMVPLLAASFIRDYKVRIGVVVAAVTLALMVFGWLGAALGKAPVVKSSARVLLGGWLAMAITFGLTKLIGSSGL
Nicotiana tabacum		LOC107780041	A0A1S3YV71		>Nta_VTL9	MASNQANTQQESKFTLPMNDLEQQVTLEQEVDEKEFDYSKRSQWLRAAVLGANDGLVSTASLMMGVGAVKKDIKVMILTGFAGLVAGACSMAIGEFVSVYSQLDIEVAQMKREKRRNANREKEDDDDAKESLPNPAQAAAASALAFSVGAMVPLLAASFIRDYKVRIGVVVAAVTLALMVFGWLGAALGKAPVVKSSARVLLGGWLAMAITFGLTKLIGSSGL
Nicotiana tabacum		LOC107793298	A0A1S4A3A0		>Nta_VTL10	MAAQNHVQLTVLKEHDNQNQNEVPEEEFDYSQRAQWLRAGILGANDGVVTTASLMMGVGAVQKDVNAMILIGFAALFAGACSMAIGEFVSVYSQLDIELAQIKRENTIRGQNHEEQGEEDKKEGLPNPFLAAIASAVAFSLGGIIPILAAGFISNHKVRMAVVVAAVSVALFVFGGVGAVLGRTPAVRSCARVLIGGWMAMAITFGLTKLIGSAGMEM
Nicotiana tabacum		LOC107775147	A0A1S3YDK0		>Nta_VTL11	MAAQNDVQLTVIKEHDNPNQNEVPEEDFDYSQRAQWLRAGILGANDGLVTTASLMMGVGAVQKDVNAMILVGFAALFAGACSMAIGEFVSVYSQLDIELAQIKRENTIRGQNHEEQGEEDKKEGLPNPFLAAIASAVAFSLGGIIPILAAGFISNHKVRMAVVVAAVSLALFVFGGVGAVLGRTPAVRSCARVLIGGWMAMAITFGLTKLIGSAGMEM
Oryza sativa		LOC_Os04g38940	Q6MWE5	MBD	>Osa_VIT1	MAAATDGGGLPLLADKAASHSHHHHPERHFTSGEVVRDVIMGVSDGLTVPFALAAGLSGASAPSSLVLTAGLAEVAAGAISMGLGGYLAAKSEADHYQREMKREQEEIIAVPDTEAAEIGEIMSQYGLEPHEYGPVVDGLRRNPQAWLDFMMRFELGLEKPDPKRAIQSALTIALSYVIGGLVPLLPYMFISTAQNAMLTSVGVTLVALLFFGYIKGRFTGNRPFLSAVQTAIIGALASAAAYGMAKAVQTR
Oryza sativa		LOC_Os09g23300	Q6ERE5	MBD	>Osa_VIT2	MVKEFVQDEEKQRLLLDEHTEKHFTAGEVVRDIIIGVSDGLTVPFALAAGLSGANAPSALVLTAGLAEVAAGAISMGLGGYLAAKSDADHYHRELQREQEEIDTVPDTEAAEIADILSQYGLGPEEYGPVVNSLRSNPKAWLEFMMKFELGLEKPEPRRALMSAGTIALAYVVGGLVPLLPYMFVPTADRAMATSVVVTLAALLFFGYVKGRFTGNRPFISAFQTAVIGALASAAAFGMAKAVQSI
Oryza sativa		LOC_Os02g43030	Q6H658		>Osa_VTL1	MAIDLGCHVGCASPETKQEETADPTAAPVVVDDVEAAAGGRRPGDGGGVNYVARAQWLRAAVLGANDGLVSVASLMVGVGAANGTRRAMLVSGLAGLVAGACSMAIGEFVSVYAQCDIQAAQIERARGGKDADGGEEEEELPSPTMAAVASALSFAAGAALPLLAGGFVRPWAARVAAVCAASSLGLAGFGVASAYLGGAGVARSGVRMLVGGWLAMAVTYGVLKLFGMHGV
Oryza sativa		LOC_Os04g45520	B7F138		>Osa_VTL2	MARAQWLRAAVLGANDGLVSVASLMIGIGAVNENNKAMLVSGLAGLVAGACSMAIGEFVSVYAQYDIEVTQIERDGDIDGADAAAAREKLPSPTQAAFASALAFAIGGLLPLLTSGFIKPWGPRVGVVCAASSVGLAGFGAAGGYLGGANMVRSGTRVLLGGWLAMLITYAVLRLFATIFHGMNISSSA
Oryza sativa		LOC_Os08g05720	Q84ZM7		>Osa_VTL3	MAMQMNSVVHVSTSPSPSPATSPPPEGKQEHGEVAAVHVVGVGDDEAVMVVKDEEAFGGGGVDYSGRAQWLRAAVLGANDGLVSVASLMIGVGAVSESGRAMLVSGVAGLVAGACSMAIGEFVSVYAQYDIEVAAARRRRRQRRRRCDGDGEEEGSGRLPSPFKAAAASALAFTVGALLPLLAGGFVRPWAPRVAAVCAATSAALAGFGALGAALGGASPARSAARVLLGGWAAMAACYGVLRLFANLY
Oryza sativa		Os11g0161900	Q53PN2		>Osa_VTL4	MAATNGDAELTVAEEAKEEEEATDDGGGGVSSQWLRAAVLGASDGLVSTAALMLGIGAARPADARAVLLSGLAGLVAGACSMAIGEYVSVHVQLDVELADLERRRRRGGPAPAGLGLHAAAAAVSRPGQAAAASALSFAAGAALPLLAAWFVAGAYRVRVVVVVATASLALAAFGAAGARLGRAPGGRAGLRVVVGGLLAMAATYGVMKLFRTHGV
Physcomitrella patens		Pp3c25_40	A0A7I4FHX0	MBD	>Ppa_VIT1	MESERSWRHEGGKFKRRLSSLKVRKPAIEQALLGERGAEEGDVEAGNSGRRTRVVGKEKPPAAFGLGGDYLKSIVYGGLDAIVTSFALVASVSGGDLPAGAVLVLGFANLIADGISMGYGDYLSSKAENDYAANQQLIADWEVENDIHSEMMDLVSAYQEQGMEKDDADKVSILPIKLQRIFTLEHDRHYSCYQQDLARGKTTWILITMIFEPPNMKVVSICLRVIVDILSKYKDIMADMKLTMTQGLLPPDAEDSPFKNGCVTFISFLAFGSTPLLTYLILKPFTSSNDVKFLSACIVTILALALLGAAKARISGQKMLSSIAVVVFNGGIAAAAAYGISYLLNNVFGLGE
Physcomitrella patens		Pp3c16_7270	A0A2K1J7J0	MBD	>Ppa_VIT2	MEKEKSWRHEGGKFKRRASSLKSRKSGIQEPLIEEGGRGDVEQGNSSRHSRVVGNVKPANAGWGGEYLKSIVYGGLDAIVTSFALVASVSGGDLPAGSVLVLGFANLIADGISMGYGDYLSSTAEKDYSANQQLISDWEAENDIHGEIMELVSAYQEQGMEKDDADKIVDVLSKYKDIMVDQKLTLTQGILPPDPEDSPLKNGLVTFASFLAFGSTPLLTYLILKPFTNNNDLKFLGACIVTILALGLLGAAKARISGQNMLSSIAVVVFNGGIAAAAAYGISYLLNNVFQIQE
Physcomitrella patens		Pp3c2_34540	A9SGF0	MBD	>Ppa_VIT3	MPATNHMERHFTAGQIVHDIVIGMSDGLTVPFALAAGLSGASASSSIVVTAGLAEVAAGSIAMGLGGYLAERSDADHYENERKREEAEIVEVPDTEADEVAEILASYGLEPNEYWPVVNALRKRPEAWVDFMMRFELGLEKPDPARALQSALTIAGSYIVGGLIPLLPYIIIPQVAKALKVSVLVTISALFVFGYVKGQFTGLRPVWSAFQTVFIGALASAAAFTIAKAISA
Physcomitrella patens		Pp3c11_26180	A0A2K1JWD5	MBD	>Ppa_VTL1	MGVPIADQATELSASRRITYLHGRPSNYDVEERPMFATPTSSKAPLEDEITAPKKSPHYSHRAPWLRALVLGGNDGLVSITSLMLGVDAVVMAESGRASVISGVAGLVAGACSMAIGEFVSVFSQRDSELADLNIERKELLLAPDVELEELTQIYVSRGLSYYLAKQVAEELSRVDALKAHARDELGIDLDELSNPGQAALASAIAFASGGAVPLLAGSFISSYPYRLASIVASASLALACFGAIGARLGGANIFKAAFRVLSGGWLAMLITYGILRLIKCFFNM
Physcomitrella patens		Pp3c20_1770	A9T1R5	MBD	>Ppa_VTL2	MTISAATDSTQGSASLYAVEPKVHPDVESGSEGCDTQTSTTEETSKAVCGHKHYSHRAPWLRALVLGANDGMVSTASLMLGVGAVEHSVKTMVVGGLAGLVAGACSMAIGEFVSVFSQRDAEKADVEKERQEHAQGPEAQARELEELTWIYVGRGLSYSLAKQVAEALSKDDPIRAHARDELGIDMDDYSNPMQAAIASSIAFASGGAVPLLAGGFIQDIRYRVTSVGICTALALALFGAVGAKLGGAPMTRAAFRVLAGGVIAMLLTFGILKLFGVAGVSV
Populus trichocarpa		POPTR_010G104100	B9HVT4	MBD	>Ptr_VIT1	MAENGYADLEKQKLFLEEHEEKHFMSSEIVRDIIIGVSDGLTVPFALAAGLSGANVTSSIILIAGIAEVAAGAISMGLGGYLAAESEADHYTRELKREQEEIISVPDTEAAECGEILSQYGIEPHEYEPVVNALRRNPQHWLDFMMKFELGLEKPDPMRALQSALTIAISYIAGGLVPLAPYMVIPLAKEAVVASVIITIVALLLFGFVKGYFTGNNPFKNAIQTAFIGAMASAAAYCIAKVFRA
Populus trichocarpa		POPTR_010G104200	A0A2K1YRV7	MBD	>Ptr_VIT2	MATSTQGVNLDPEKQTLLNQHKEKHFTAGEIVRDIIIGVSDGLTVPFALAAGLSGANATSSIVLTAGIAEVAAGAISMGLGGYLAAKSEADHYARELGREQEEIKSVPDTEAAEVAEILAHYGIEPHEYGPVVSALRKKPQAWLDFMMKFELGLEKPDPRRALQSALTIAIAYILGGFVPLIPYMFIPSAQDAVIASVILTLAALLIFGFAKGYFTGNKPFRSALQTALIGAIASAAAFGIAKAVHP
Populus trichocarpa		POPTR_014G077600	B9IC81	MBD	>Ptr_VIT3	MAGDAGGTNTTTRLLRAEDGGNRSGQVEEGRPKEPWKGEYVKSVVYAGLDAIITCFSLIS SISATHSSSVDVLVLGFANLVADGISMGLGDYVSSSTEKDVAAKERAVTEWDVTNHGRAQ RQELVRKYQQLGMDINDAATVVEIFAKYKDILVDEKMTAEKGMTPPDEEEKPWKNGLITL VAFLVFGCLPLLSFVVLIPFTNNETVKFIGACFMAILALAVLGIAKAKIAGQNYVLSVFI TVGNGAFAAAAAYAIGWTLRNVAGLVD
Populus trichocarpa		POPTR_001G456000	A0A2K2CDR4		>Ptr_VTL1	MASHQISETCAEHKISVADEDAQKVQRLRRAQWLRAAILGANDGLLSTTSLMLGVGAAKE DSRSMVLSGLAGALAGACSMAVGEFVSVSTQRDIERETVSDFSSKNDGKDSPGIRLDVTA TLASMNGEAKLDDLPGNIQFAKLISEPTQRRSPSMIHEPKLPPGMSPGRSPAMKVIQEDA KKSAEIMLEDDREEVLTNPYKASIASGLSFLIGSCVPLLSAVLVAQNVVSIVMIPVVASV ALAFFGGLGAYLGGSPVRISAVRILLGGWIAMAITYGLLKPFDKDRS
Populus trichocarpa		POPTR_002G069400	B9GTK1		>Ptr_VTL2	MASNQTSLNDAKFALPINDVEQQATLEIETEDFDYSKRAQWLRAAVLGANDGLVSTASLM MGVGAVKQDIKVMILTGFAGLVAGACSMAIGEFVSVHSQLDIELAQMKREKERRNNGGKE EQEEGENKESLPNPLQAAAASALAFSVGALVPLLAASFIRGYKVRLGVVVAAVTLALLIF GWLGAVLGKAPTVKSSLRVLVGGWLAMAITFGLTKLIGSSGL
Populus trichocarpa		POPTR_005G190800	B9H7R1		>Ptr_VTL3	MASNQTSLNDAKFSLPVSDVEQQAALEIETEDFDYSKRAQWLRAAVLGANDGLVSTASLM MGVGAVKQDLKVMILTGFAGLVAGACSMAIGEFVSVHSQLDIELAQMKRDRQRKDTEEKE EGENESLPNPLLAAAASALAFSVGALVPLLAASFIREYKVRLGVVVAAVTLALMIFGWLG AVLGKAPAVRSSLRVLVGGWLAMAITFGLTRLIGSSGL
Populus trichocarpa		POPTR_011G146100	B9I0L7		>Ptr_VTL4	MASHQISGTCAEHTISVADEDARKVQRLRRAQWPRAAILGANDGLLSTTSLMLGVGAAKE DRRYMVLSGLAGAVAGACSMAVGEFVSVSTQKDIEKETRMSRSMILEPKLPPGMSPGRSP VMKVIQEDGKRSPEILREDDGEEVLTNPYKAAVASGVSFLIGSCVPSLSAVLVAQNVVRI VVIAVVASIALAFFGGFGAYLGGSPIRISAVRILLGGWIAMAITFGLLKPFDKDHS
Populus trichocarpa		POPTR_018G106000	B9IMD1		>Ptr_VTL5	MAANQTSLNIDDARFPLPGHDFEQQATSDIVETKDFDYSKRSQWLRAAVLGANDGLVSIG SLMMGVGAVKQDVKAMILTGCAGLVAGASSMAIGEFVSVQSQLDIELAQIKRNKQRRDSE EVPEEEEGEKANLPSPTQASAASAIAFALGASVPVLAASFIGQYKLRLGVVVGAVTLALM AFGWLGAVLGKAPTVKSSLRVLIGGWFAMAITFGLTKLIGSTGL
Prunus persica		PRUPE_1G335300	M5XNW8	MBD	>Ppe_VIT1	MANQNQNGYADLEKQMLILHDHEEKHFMSSEIVRDVILGVSDGLTVPFALAAGLSGADVSSSIILIAGIAEVAAGAISMGLGGYLAAKSEADHYMKELKREQDEIIAVPDTEAAEVAEILSQYGAEPHEYGPVVNALRRNPQAWLDFMMKFELGLEKPDPMRAVQSAMTIAFSYIIGGLVPLVPYMLIPIATRAVVASVILTIVALMIFGFAKGHFTGTQPFKSALQTAFIGAIASAAAYSIAKLFQAYHH
Prunus persica		PRUPE_1G335200	M5XFN0	MBD	>Ppe_VIT2	MAANDGRGQARTLDPEKQTLLNQHTEKHFTAGEIVRDIIIGVSDGLTVPFALAAGLSGANATSSIVLTAGIAEVAAGAISMGLGGYLAAKSEADHYTRELRREQEEVVNVPDTEAAEVAEILAEYGVEPHEYTPVVNALRKNPKAWVDFMMKFELGLEKPDPRRALHSALTIAIAYVLGGSVPLLPYVFFPRAREALVASVVVTLGALLIFGFAKGHFTGNKPFQSAFQTALIGAVASAAAFGLAKAIHP
Prunus persica		PRUPE_2G153700	M5X409	MBD	>Ppe_VIT3	MADAAYSRLVEGEEIIIGAEETSNNINGGYVSKKSERPKEPWKGEYAKSILYAGLDAIVTCFSLISSISASRISSVDVLVLGFANLVADGISMGFGDFMSSSSEKAVAAKERAVTEWDVANHSGPEELVELLRRYQALGMDINDATTVVSIFAKYNNILVHEKMMAHGMLPPDEAEKPWKNGLVTFAAFLVFGSAPLLSFIILIPFTNDDSVKFVGACILSALALALLGAAKAKIAGQNYAFSVAVTLFNGAIAAAAAYALGWALKNIAGLEN
Prunus persica		PRUPE_8G027700	M5W1B4		>Ppe_VTL1	MAPNSQTSLNEVKCAIPITTNDLEHQQTLDQNEFDYSKRSQWLRAAVLGANDGLISTASLMMGVGAVKEDIKAMILTGFAGLVAGACSMAIGEFVSVYSQLDIEVAQMKRDDQNKQKTPAHVAEDGDSEGDNEKESLPNPLQAAAASALAFSVGAMVPLLAASFIREYKVRLGVVAAAVSLALVVFGWLGAKLGKAPIMRSMMRVLVGGWMAMAITFGLTKLIGSSGL
Prunus persica		PRUPE_7G188300	M5VVL1		>Ppe_VTL3	MASHQTPETPAEHKLPVTDHENYKTRTEQVQRAQWLRAAILGASDGLLSTTSLMLGVGAVKEDRWSMILSGIAGAIAGACSMAVGEFVSVSTQRDIEKTSLRQQSSLNTELGKEDIKGKVKLDIPERSNLTISIELTPSRTISCGKSTCDHPPEKILPTIEIIENDGGKESLPSPQKAASASALAFLCGSLLPLISAIFIAHSTVRMVVVVVVASIALALFGSMGARFGGSPAMPSAVRVLIGGWIAMAITYSLLMPFEKENRNEKD
Prunus persica		PRUPE_6G329900	A0A251NZ44		>Ppe_VTL2	MAGQGALEQASTNHIEIPVYGNVADQPRQQSQRPEDEEDETFDYSQRTQWLRAAVLGANDGLVSVASLMMGVGAVKQDVKAMLLAGFAGLVAGACSMAIGEFVSVYTQYDIEVSQMKRDETRTNGAATENAQEAKKKKLQLPNPAQAAMASAIAFSIGAVVPLLGAAFISEHKVRLAVVVVLATVALVVFGGVGARLGRTSMMKSCARVLVGGWMAMAITFGLTKLIGSGGLEM
Ricinus communis		RCOM_1148590	B9SNF6	MBD	>Rco_VIT1	MAQNGYVDPEKQKLLLQEHEEKHFMSSEIVRDVIIGVSDGLTVPFALAAGLSGANATSSIILVAGIAEVAAGAISMGLGGYLAAKSEADHYMKELKREQEEINSVPDIEAAECGEILAEYGVEPHEYEPVINALRRNPQHWLDFMMKFELGLEKPDPMRALQSALTIAISYIVGGLVPLSPYMMFPLAREAMFASVVITILALLIFGFVKGYFTGNQPFKSAIQTAFIGAIASAAAYSIAKLFRV
Ricinus communis		RCOM_1148480	B9SNF5	MBD	>Rco_VIT2	MAATGDIQVNLEPEKQSLLNQHKERHFTAGEIVRDIIIGVSDGLTVPFALAAGLSGANATSSIVLTAGVAEVAAGAISMGLGGYLAAKSESDHYARELKREQEEIVTVPDTEAAEVAEILAQYGIEPHEYQPVVNALRKQPQAWLDFMMKFELGLEKPDPRRALQSAFTIAIAYILGGIVPLIPYMFIPRAQDAVVASVILTLIALLIFGYAKGHFTGNKPFRNAFQTCLIGAIASAAAFGMAKVVQA
Ricinus communis		RCOM_0613690	B9SRB4		>Rco_VTL1	MMFPRISQTCAEQKIAEADDNYQKAKRLERAQWLRAAILGASDGLLSTTSLMLGVGAAEENGRSMVLTGVAGGLAGACSMAVGEFVSVSTQRDIEKATVSRHNSEHGEYASTIKLDIIATPASIEKDTKLGETNLAANPLENIQHINFLSEPREKGSPSIVVEPTLPLSVTPGRSPILKILKEDAREVSGMLQEDNREVLIANPYKAAAASAVSFLFGSSVPLVPAILVTHNASRIMVIVVVASMALVLFGGYGAYLGGSPIRMSAVRVLVGGWIAMAVTYGLLKPFDSDDEDP
Ricinus communis		RCOM_0443340	B9T8S9		>Rco_VTL3	MSSNQAKSVNNTKFPLAINNDIEQQSTALELESKDDFDYSKRAQWLRAAVLGANDGLVSTASLMMGVGAVKQDVKAMILTGFAGLVAGACSMAIGEFVSVYSQLDIELAQMKREKERGVKEENENEGEKESLPNPLQAAAASALAFSMGAMVPLLAASFIRDYKVRLGVIVAAVSLALVIFGWLGAVLGKAPVVRSSARVFIGGLMAMAITFGLTKLIGTNAL
Ricinus communis		RCOM_0490090	B9SWZ1		>Rco_VTL4	MASNQASLNSTKFPLAVHNDVEQQITTLELEAKDNFDYSKRAQWLRAAVLGANDGLVSIGSLMMGVGAIKQDIKAMILTGFAGLVAGACSMAIGEFVSVYSQLDIELAQEKRDHGNEEEEEEEGDKESLPNPLQAAVASALAFSMGAIVPLLAASFISNYKARLGAVVGAVSLALVIFGWVGAVLGKAPVVRSSARVLVGGLIAIAITFGLTKLIGSTAL
Ricinus communis		RCOM_0618080	B9SP52		>Rco_VTL2	MAAIQGPSSQPSALKLTQPPNTCSDPENQANQALEVEVFDYSKRAQWLRAAVLGANDGLLSTASIMMGVGAVRKDPKTMILTGIASLVAGACSMAIGEFVSVYSQYDTEMAQIEREIESRTIQPIDVEARKKDLPNPLQAAGASAFAFAAGAAIPLLGAAFVKEYAARVWVVIGLASLALLGFGWLSAVLGHAPVVKSSLRVLVGGWLAMGITFGVTKAIGITGI
Selaginella moellendorffii		SELMODRAFT_47874	D8SUD7	MBD	>Smo_VIT1	HVERHFMAGEIVRDAVMGASDGLTVPFALAAGLSGASVPSLVVVTAGLAEVAAGAIAMGLGGYLAAKSEADHYEKERKREEEEIERSPETEAEEVAEILANFGLMQSEYEPVVAALRKRRDAWVDFMMRFELGLERPEPGRAMRSAATISLAYVVGGMIPLLPYMLLSEVFMALKVSVGVTLLALFVFGYVKGLFTGSRPFRSALQTTCIGALASAAAFLIARAV
Selaginella moellendorffii		SELMODRAFT_57965	D8S3K7	MBD	>Smo_VIT2	HVERHFMAGEIVRDAVMGASDGLTVPFALAAGLSGASVPSLVVVTAGLAEVAAGAIAMGLGGYLAAKSEADHYEKERKREEEEIERSPETEAEEVAEILANFGLMQSEYEPVVAALRKRRDAWVDFMMRFELGLERPEPGRAMRSAATISLAYVVGGMIPLLPYMLLSEVFMALKVSVGVTLLALFVFGYVKGLFTGSRPFSSALQTTCIGALASAAAFLIARAV
Selaginella moellendorffii		SELMODRAFT_37133	D8RM33		>Smo_VTL1	GSGLPVAHRAPWLRALVLGANDGLVSIASLLLGVSAGNSNERSIILSGIAGLIAGACSMAVGEFVSVSSQRDTEVAEIERERRQHAAGVHAREELGIDVDALARPWQAAAVSAAAFTTGGAVPLLAAGFVEAYRWRLAAIGLSTSMGLAAFGACGARLGKAPILAASTRVTVGGWIAMLATFGILYL
Selaginella moellendorffii		SELMODRAFT_26881	D8TBV1		>Smo_VTL2	GSGLPVAHRAPWLRALVLGANDGLVSIASLLLGVSAGNSNERSIILSGIAGLIAGACSMAVGEFVSVSSQRDTEVAEIERERRQHAAGVHAREELGIDVDALARPWQAAAVSAVAFTTGGAVPLLAAGFVEAYRWRLAAIGLSTSMGLAAFGACGARLGKAPILAASTRVTVGGWIAMLATFGILYL
Selaginella moellendorffii		SELMODRAFT_48777	D8RPN9		>Smo_VTL3	FHYSHRAPWLRALVLGANDGLVSTASSMIAMTGARNGAAVLAGIAVLVAGACSMAIGEYVSVSSQRDTELSDIEKERKEFQSGPEAELGIDVDDLANPIQAALASATAFSSGGMIPLLAGAFVEGFKLRMIALAVSTSAGLFIFGAIGAWMGGSPLPKSIARVVLGGWMAMLVTFGILRLF
Selaginella moellendorffii		SELMODRAFT_48764	D8T3K5		>Smo_VTL4	YSQRSPWLRAMVLGANDGLISVASIMVGVSAVKYDVKASLLSGIAGLIAGACSMAIGEFVSLSSHADGALKAHARDELGIDLDGLSNPMQAATASALAFSVGGAVPLLAGAFVGTYKYRLTALLVSSTAALAAFGALGARLGGAAMGKAALRVTLGGWAAMLVTYGFLFFVSRY
Setaria italica		SETIT_030913mg	K3ZWD1	MBD	>Sit_VIT1	MALNGGKTYVQDEEKQRLLLEEHTEKHFTAGEVVRDIIIGVSDGLTVPFALAAGLSGANASSALVLTAGLAEVAAGAISMGLGGYLAAKSEADHYNRELQREQDEIDTVPDVEAAEIADILSQYGLGPEEYGPVVTSLRNNPKAWLEFMMKFELGLEKPEPRRALVSAATIALSYVAGGLVPLLPYVFVPRAERAMAVSVAVTLAALLFFGFVKGRFTGDRPFLSAVQTTVVGALASAAAYAMARAVQSI
Setaria italica		SETIT_010737mg	K3Y945	MBD	>Sit_VIT2	MDSYKNRGGDSEFTNQQSPAHPDSRTKGQSPSAVRHARFVSTGVGRSMDGDGASRGQPMLEKRPSHRERHFTAGEVVRDVIMGVSDGLTVPFALAAGLSGASAPSSLVLTAGLAEVAAGAISMGLGGYLAAQSEADHYKREMKREQEEIITVPDTEAAEIGEIMSQYGLEPHEYGPVIDGLRRNPQAWLEFMMRFELGLEKPDPKRALQSACTIALSYVIGGLVPLLPYMFISTAQNAMLTSVGVTLVALLFFGYIKGRFTGNRPFTSAVQTAIIGALASAAAYGMAKAVQAR
Setaria italica		SETIT_028232mg	K3ZNQ2		>Sit_VTL1	MAATADDDTKLTIIIGPPTAAPGSKETCAACGALPTDGDAAIATTMPSPPPPPSAQRHVQWLRAAVLGASDGLVSTAALMLGVGAAHGGDGDLRAVLLAGLAGLVAGACSMAIGEYVSVHAQLDVELAELKRGGGGPPEPERAAGLPSPGQAAAASALAFASGGSVPLLAAWFVTGYEARVAVVVATATVALAVFGSLGAVLGRAPGGRAGLRAVVGGLVAMGITYGLMKLSRIHGV
Setaria italica		SETIT_010943mg	K3Y9Q1		>Sit_VTL2	MDPQLSSHVHATAAAGGKNAGGGVLPPAAVVILDVEANAAAAAPADPSDGGDGGVDYMARAQWLRAAVLGANDGLVSVASLMIGVGAVNASRKAMLVSGMAGLVAGACSMAIGEFVSVYAQYDIEVSQLKRDGTDGDEDARDGLPSPTQAALASALAFAFGAILPLLSGGFVALWWARLIAVAAASTVGLAAFGAAGAYLGGSSMVKSGLRVLLGGWFAMLVSFGVLRLFGAAFHMDVSSV
Setaria italica		SETIT_019287mg	K3YYD7		>Sit_VTL3	MAPNLSSDAAQFPSKPKHGGVAAGDIEAAAGHGSSSAAGRVDYLARAQWLRAAVLGANDGLVSVASLMIGVGAVNDGARAMLVSGLAGLVAGACSMAIGEFVSVYAQYDIQVAHSERGRAGSNDDGSGGKEEGLPSPTQAAAASALAFAAGAALPLLSGGFVRPWAGRFAAVCASSSLGLVGFGAAGAYLGGASVVRSGVRVLLGGWLAMAVTFAVLKLCSLAFKTQVMSA
Solanum lycopersicum		Solyc04g008060.3	A0A3Q7FXW3	MBD	>Sly_VIT1	MAGESEQSLLDQHKEKHFTAGEIVRDIIIGVSDGLTVPFALAAGLSGANASSSIILTAGIAEVAAGAISMGLGGYLAAKSEADHYMRELKREEEEIISVPDTEAAEIAEILSEYGIQPHEYSPVVNALRKNRQAWLDFMMKFELGLEKPDPRRALQSAFTIAIAYILGGFVPLVPYMLIPIARQAVVASVVVTILALLIFGFAKGYFTGNRPFRSAFETALIGAVASAAAFGLAKAVQG
Solanum lycopersicum		Solyc01g091850.3	A0A3Q7F4V0	MBD	>Sly_VIT2	MAETNSNGGFRAPLLRSLDGELEKGKNGRPKEPWKGEVVKSIVYAGLDAIVTSFSLISSISAGHLSSVDVLVLGFANLVADGISMGFGDYVSSSTEKDVAAKERTVTEWDIINQHRSQKEELLRHYQQLGMNDTDANTVVNIFAKYRDIMIDEKMAVQKGLLPPDQADKPWKSGLITFTAFIVFGCAPLLAFIVLIPFTRNDTYKFIGACVFSAVALALLGIAKAKIAGQNYALSASITLFNGLIAGAAAYGIGWTLRNVAGLEE
Solanum lycopersicum		Solyc04g051180.1	A0A3Q7G566		>Sly_VTL1	MEQQQISLDHQQVEEKEFDYSKRSQWLRAAVLGANDGLVSTASLIMGISAVKKDIKVVILTVFAGLVAGACSMAIGEFVSVYSQLDIEIAQMKRDNKRRNKIQGDHEDEEEKNVLPNPAQAAAASALAFSVGAIVPLLAASFIRDYKVRIGAVVAAVTIALMVFA
Solanum lycopersicum		Solyc02g068260.2	A0A3Q7F0P5		>Sly_VTL2	MDSPKSTEACAKKDSHATAQEEKTLEKLARAQWLRAAILGANDGLLSTTSLMLGVGAAKDQDQQSMVLSGIAGALAGACSMAVGEFVSVSTQRDIAKSIAYELKGSSPTNTAETKQVMEMDARRTMMEESKLDNDIKLEPLPSPLKAAAASSLAFLFGAFVPMMPALLVSDNRIRIFLMVLVASLALCLFGGIGAHLGGSSVKISAIRVLLGGWISMALTYGLLKPFDNDSKRDYDD
Solanum lycopersicum		Solyc04g071165.1	A0A3Q7G7E6		>Sly_VTL3	MASNEESNNTQQESKFTLSMNPDMEQQQISLDHQQVEEKEFDYSKRSQWLRAAVLGANDGLVSTASLMMGIGAVKKDIKVMILTGFAGLVAGASFSVGAIVPLLAASFIRDYKVRIGAVVAAVTIALMVFGWLGAVLGKAPAIKSSARVLFGGWLAMAITYGLTKLIGSSGL
Solanum lycopersicum		Solyc01g104780.3	A0A3Q7EQK4		>Sly_VTL4	MASITNIQELSTNQHDIEKQSTNMEVEIVDYSKRAQWLRAAVLGANDGLLSTSSLMMGIGAIHQDSKSMIVTGMAGLVAGACSMAIGEFVSVYSQYDIEMSQIKRENAMELFEEKKKKLPSPLKAAGASAFAFAIGAIVPLLGAAFVKDYHVRLGVVVGVVSLALLGFGGLSAYLGKAPLVKSSLRVLIGGWLAMGITFGFTKLVGVTGLYA
Solanum lycopersicum					>Sly_VTL5	MAITFGLTKLIGSKNDNQNRNQVPEEDTDYFQRAQWLRAATLGATDGLVTTASLMMGVGAVKKDVDAMILIGFAALFAGACSMAIGEFVSVYSQLDIELAQIKREAKTRGQNHEQKEEEDKEGLPNPFLAAVASAIAFSLGGIIPILAAGFISNHKVRMGVVVAAVSLALFVFGGVGAVLGKSPAVLRQSFNRWLDGYGHYLRTYKADRLCWNGDDNQNQAPEEDFDYPQRSQWLRGAVLGANDGVISTACLMMVVGAVQKDVNAMILTGFVWLFVGACSMAIGEFVSVYSHVQQEEDEGHTNPFLAAIASAVAFSLGGIIPILAAGFISNHKLRLVLIVFAVILGIVSIWMNWSFLGQNSYGEILCKSFNWWLNGYGHYLLADQTDRLWHGD
Solanum tuberosum			M0ZFY1	MBD	>Stu_VIT1	MAETNSNGGFRAPLLRSLDGELEKGKGKNGRPKEPWKGEVVKSIVYAGLDAIVTSFSLISSISAGHLSSVDVLVLGFANLVADGISMGFGDYVSSSTEKDVAVKERTVTEWDVINQHRPQKEELLRHYQQLGMNETDANTVVNIFAKYRDIMIDEKMAIQKGLLPPDQADKPWKSGIITFTAFIVFGCAPLLAFIVLIPFTKNDTYKFIGACVFSAVALALLGIAKAKIASQNYALSAGITLFNGLIAGAAAYGIGWTLRNVAGLEE
Solanum tuberosum			M1CVP5	MBD	>Stu_VIT2	MAGESEQSLLDQHKEKHFTAGEIVRDIIIGVSDGLTVPFALAAGLSGANASSSIILTAGIAEVAAGAISMGLGGYLAAKSESDHYMRELKREEEEIISVPDTEAAEIAEILSEYGIQPHEYSPVVNALRKNPQAWLDFMMKFELGLEKPDPRRALQSAFTIAIAYILGGFVPLVPYMLIPIARQAVVASVVVTILALLIFGFAKGYFTGNRPFRSAFETALIGAVASAAAFGLAKAVQG
Solanum tuberosum			M1CWV4		>Stu_VTL1	MASITNIQELSKDHDIEKQSNNMEVEQNLEVLIVDYSKRAQWLRAAVLGANDGLLSTSSLMMGIGAIHQDSKSMILTGIAGLVAGACSMAIGEFVSVYSQYDIEMSQIKRENAIELFEEKKKKLPSPVQAAGASAFAFAIGAIVPLLGAAFVKDYHVRLGVVVGVVSLALLGFGGLSAYLGKAPFVKSSLRVLIGGWLAMGITFGFTKLVGVTGLYG
Solanum tuberosum			M1CWZ1		>Stu_VTL2	MASQNHVQLTVIKENDNQNRNQVPEEDSDYFQRAQWLRAATLGATDGLVTTASLMMGVGAVKKDVDAMILIGFAALFAGACSMAIGEFVSVYSQLDIELAQIKRETKTRGQNHEQQEEEDKKEGLPNPFLAAVASAVAFSLGGIIPILAAGFISNHKVRMGVVVAAVSLALFVFGGVGAVLGKSPAVRSCARVLIGGWMAMGITFGLTKLIGSAGMEM
Solanum tuberosum			M1CWZ4		>Stu_VTL3	MAAQNHLQITIPKENQIPEEDFDYSQRAQWLRAAVLGANDGLVSIASLMMGVGAVQENVKTMMLTGFAGLFAGACSMAIGEFVSVYSQLDIERAQIKRDKATRGQNREHEEGNKEQLPNPFQAAVASSIAFSLGAIVPILAAALIENHEVRLAVIVAAVSLALLAFGGIGAFLGRSPMVKSCARVLIGGWMAMAITFGLTKLIGSTGLEI
Solanum tuberosum			M1AXV0		>Stu_VTL4	MAAQNHVQVTIPKENHAPEEDFDYSQRAQWLRAAVLGANDGLVSIASLMMGVGAVQENVKTMILTGFAGLFAGACSMAIGEFVSVYSQLDIERAQMKRDKETGGQNREHQEDGEGNKEQLPNPFQAAVASSVAFSLGAIMPILAAAFIANHKLRLAVIVAAVSLALLAFGGIGAFLGRSPMVKSCARVLIGGWMAMAITFGLTKLIGSTGLEI
Solanum tuberosum			M1AK09		>Stu_VTL5	MDSPKSIEACGKKDSHATAQEEKTIEKLARAQWLRAAILGANDGLLSTTSLMLGVGAAKDQDQRSMVLSGIAGALAGACSMAVGEFVSVSTQRDIAKSIAYELKGSSSTNIAETKQGEVPHDMVFHSKLATSTQGGKLLYESPVRIQSNSLTPSRSPLTKVMEFDARRTMMEESKQDNAIKLEPLPSPLKSAAASSLAFLFGAFVPMMPALLVSENRIRIFLMVLVASLALCLFGGIGAYLGGSSVKISAMRVLLGGWISMALSYGLLKPFAHDD
Solanum tuberosum			M1CWZ0		>Stu_VTL6	MAAQNHIQITIPKEQENQNQAPEEDFDYPQRSQWLRAAVLGANDGLISTACLMMGVGAVQKDVNAMILTGFAWLFVGACSMAIGEFVSVYSHVQQEEDEGHTNPFLAAIASAVAFSLGGLIPVLAAGFISNHKLRLVLIVVVVILGIVSIWMNWSFFGQKSSYGEILCKSFNWWLNGYGHYLLADQTDRLYWHGDVLGNFYSCPFT
Solanum tuberosum			M1CWZ2		>Stu_VTL7	MAAQNQVHITIPKDHNGKKQVPEDDFDYSQRAQWVRAAVLGANDGLVSIASLMMGVGAVQKDVKAMILIGFAGLFAGACSMAIGEFVSVYSQLDIERAQMKRDRATGGQNQEHEEGNKEQLPNPFQAAVASAIAFSLGAIVPIIAAAFIANHKVRLAVIVAAVSLALLAFGVIGAFLGRSPMVKSCARVLIGGWMAMAITFGLTKLIGSSTGMEL
Solanum tuberosum			M0ZVA6		>Stu_VTL8	MASNQASNNTQQESKFTLSMNHDMEQQQVSLDHQQVEEKEFDYSKRSQWLRAAVLGANDGLVSTASLMMGIGAVKKDIKVMILTGFAGLVAGACSMAIGEFVSVYSQLDIEVAQMKRDNKRRNKIEGADEDEKNVLPNPAQAAAASALAFSVGAIVPLLAASFIRDYKLRIGAVVAAVTIALMVFGWLGAVLGKAPAIKSSARVLFGGWLAMAITYGLTKLIGSSGL
Sorghum bicolor		SORBI_3002G194600	C5XC44	MBD	>Sbi_VIT1	MAALNGGKTFVQDEEKQQLLLEEHTEKHFTAGEVVRDIIIGVSDGLTVPFALAAGLSGANASSALVLTAGLAEVAAGAISMGLGGYLAAKSEADHYNRELQREQDEIDTVPDVEAAEIADILSQYGLGPSEYGPVVTSLRNNPKAWLEFMMKFELGLEKPEPRRALVSAATIALSYVAGGLVPLLPYMIVPEAGRAMAVSVAVTLAALLFFGFVKGRFTGDRPFFSAVQTTVVGALASAAAYAMARAVQSI
Sorghum bicolor		SORBI_3006G109000	C5Y9X0	MBD	>Sbi_VIT2	MDGGGATRGQPMLAKRPSHRERHFTAGEVVRDVIMGVSDGLTVPFALAAGLSGASAPSSLVLTAGLAEVAAGAISMGLGGYLAAQSEADHYKREMKREQEEIITVPDTEAAEIGEIMSQYGLEPHEYGPVIDGLRRNPQAWLDFMMRFELGLEKPDPKRALQSAFTIALSYVIGGLVPLLPYMFLSTAQNAMLTSVGVTLVALLFFGYIKGRFTGNRPFISAVQTAIIGALASAAAYGMAKAVQAR
Sorghum bicolor		SORBI_3004G301600	C5XS46		>Sbi_VTL1	MASNLSSDAPKFFPSMSKRVEADVEAAAAVVTGSPARRVDYLARAQWLRAAILGANDGLVSVASLMIGVGAVNDGAREMLVSGLAGLVAGACSMAIGEFVSVYAQYDVQVAHSERGSSDDSSSEVGRGGGEGDVERLPSPMKAAAASALAFAVGAALPLLSGGFVRPWAIRVAVVCAASSLGLTGFGAAGAYLGGASIVRSGLRVLLGGWLAMAVTFGILRLLSLAFKTHVASA
Sorghum bicolor		SORBI_3005G046600	A0A1Z5RHB3		>Sbi_VTL2	MATVSNGDDDGNKLTVVVLGPGTAAAAAVSAGTKPPPPSARHVQWLRAAVLGASDGLVSTAALMLGVGAARRPGGDADADDLRGVLLAGLAGLVAGACSMAIGEYVSVHAQLDVELAELKRADEESAAAAGDGDGGAPLDRAEGLSRPGQAAAASAVSFAAGAAVPLLAAWFVTTGYGARVAVVVATATATLAVFGWLGAVLGRAPGGRAGLRAVVGGLVAMGVTYGLMKLCRVHGV
Sorghum bicolor		SORBI_3006G161800	C5YCZ5		>Sbi_VTL3	MDPHLSSQVHATAAAAASAFPNGKKVESDVLPPPGVVILDVEAGAPTNAAGVADPRDVDDGDDAGVDYMARAQWLRAAVLGANDGLVSVASLMIGVGAVSATRKAMLVSGLAGLVAGACSMAIGEFVSVYAQYDIEVSQIKRDGGGEDEEEGARDSLPSPTQAAVASALAFAFGALLPLLAGVFIPSWAARVAAVCAATSVGLAGFGVAGAYLGGASMLRSGLRVLLGGWFAMLVTFGVLRLFGTVFHIQVSSA
Sorghum bicolor		SORBI_3004G301500	A0A1Z5RPU7		>Sbi_VTL4	MFYAFADKLKSVSSSRSLSMPPNRPVQNFIYRAPRTKTKRVASTLPSPSLFAPPPPFPITSIAPCTSLGASVPLSMAPNLSSDAPKFPTNPKHGKADVEAAAAVVHGSPAGCVVNDYLARAQWLRAAVLGANDGLVSVASLMIGVGAVHDGAREMLVSGLAGLVAGACSMAVGEFVSVYAQYDIQVAHSERGSSDDDSSSSSSEVGRGGGGDEERLPSPTKAAAASALAFAVGAALPLLSGAFVRPWAIRVAAVSLGLAGFGAAGAYLGGASIVRSGVRVLLGGWLAMAVTFGILRLLSLAFKTHVASA
Sorghum bicolor		SORBI_3006G276300	C5YB14		>Sbi_VTL5	MAMMSSMDGGSNNIIGKQVSTVVDAENPATTIVVGAPPCAVVVDSDDDDDDLSQRGNWLRAAVLGANDGLVSTASLMLGVGAVKADARAMVISGFAGLLAGACSMAIGEFVSVCSQREVELARLDRDGKRGGEEEKALPSPVQAAAASALAFSVGALLPLLAAGFIADYRLRIGVVAAVATATLAAFGCVGAVLGRAPVARSCARVVVGGWVAMAVTFGLMRLFKASGI
Spinacia oleracea		SOVF_139740	A0A0K9QW41	MBD	>Sol_VIT1	MAFTATSEAQKIALLDQHKEKHFTAGEVVRDIIIGVSDGLTVPFALAAGLSGANASSSIVLTAGIAEVAAGAISMGLGGYLAAKSEADHYAMELKREQDEIISVPDTEAAEVAEILAQYGIEPHEYAPVVNALRRKPQAWLDFMMKFELGLEKPDPRRALQSAFTIGIAYIIGGLVPLLPYMFIPVAMKAMLASVVVTLIALFIFGYAKGHFTGSKPIQSALQTALIGALASAAAYGMAKVVQG
Spinacia oleracea		SOVF_078640	A0A0K9RDM1	MBD	>Sol_VIT2	MSGNNNNNSYTSIDKSNLLNPEIDEENQMFRRRRTEENDEEERAQINDRPKPKGPRWKGESAKSVVYGGLDAIVTCFSLISSISSGGSMSSVDVLVLGFANLVADGISMGFGDFLSSSTEKEMAFKERDVTQWEVDNHAMSQITHLIERYRELGMDPRDATTVVEIFSKYKNIMVDEKMMGQKGIVPPNEEEKPWKSGLVTFTSFLLFGCAPLLSFIILIPFTNDDTIKFIGACILSVLALTLLGLAKAKISGGSYTLSALMTVSNGVIAAAVAYAIGWSLRNLAGLEDP
Spinacia oleracea		SOVF_036760	A0A0K9RRR5		>Sol_VTL1	MAFDLSSXKPSFNQVTPSVSTSVVDIELEPEGTNYSKRGQWLRAAVLGANDGLLSVASLMIGVGAVRPDPGTMALTGLAGLFGGACSMALGELVSVWAQRDAELAQLLRDYEAHPSPARALEDRKRALPSPMCAALASAAAFAGGGGVPLLAAAFIKPYNARLAAVLVTVTVALFAFGWIGAILGKAPPFRSSVRVLVGGWVAMGVTFGLTKLVGFTGI
Spinacia oleracea		SOVF_198090	A0A0K9QBI7		>Sol_VTL2	METKQTSYTPTKLEIVRPSVNDEESQIKQLGDDLDYSKRSQWLRAAVLGANDGLVSTAALMMGIGAVKQDVKAMILTGFAGLVAGACSMAIGEFVSVYSQLDIEVAQIKREKMRGGEREEVEEKENLPNPLQAAFASALAFSLGALVPLSAASFIKDYKVRLGVVVAAVTMALGMFGWLGAFLGKAPVVKASLRVLLGGWLAMAITFGLTKLIGSY
Spinacia oleracea		SOVF_012490	A0A0K9RZ40		>Sol_VTL3	MMAEHKQFPPNVFIDVDEISQPDTEEYIEEKSNNSKVTQWLKPRVLAMNDGLVSTASLMLGMGAVSQDMNAMILTGFLGLVAGSCSIAIAEYISVDQTTDENRRSDPIGAAIAAASAFSVGAIVPLMVVLLLEDYKVTLGVVEGPISVILALFGWIGAFLDRAPGFRAALRVLLWGWVAMVVTFGVLINTDCSPSQGTARCTRGSARCGAARLLPTRDCPMACALDLRPCSLAHMRTALDTRQRAALCSCAMALARCIVPHGRRAPLLVVACPHYTTPLKGNM
Spinacia oleracea		SOVF_100800	A0A0K9R8T4		>Sol_VTL4	MEHGQSALRNTIELDTIRANTVYENNNQQQKGGDNEDVDYTKRAQWLRAAVLGANDGLITTASLMMGVGAVKQDVKAMILTGFAGLVAAACSMAIGEYVSVYSQVDIELAQRKRDKKDKGFEGESLPSPMQAAFASSLAVAVGAMVPLLAALCVKDYKVRLGVVPAAVTVALVVFGWLGAYLGKAPILRASLRVLLGGWFAMGITFGLTKFIGSRAL
Theobroma cacao		TCM_011277	A0A061EAE2	MBD	>Tca_VIT1	MAGEEIIRGNIEPEKQSLLNQHKEKHFTAGEIVRDIIIGVSDGLTVPFALAAGLSGANATSSIVLTAGIAEVAAGAISMGLGGYLAAKSEADHYARELRREEEEIISVPDTEAAEVAEILAGYGIEPHEYAPVVNALRKRPQAWLDFMMKFELGLEKPDPRRALQSAFTIAVAYILGGLVPLFPYMFIPRARDAVAASVILTIAALLIFGYAKGYFTGNKPVKSALQTAFIGAIASAAAFGLAKVVHP
Theobroma cacao		TCM_011275	A0A061E8M4	MBD	>Tca_VIT2	MHSLNSLDTPIPARTERAQYLDSTPTFPMAANGYVDPEKLKLLLEDQKESKQTEKHFKSGETVRDIVLGVSDGLTVPFALAAGLSSANVPSSVILVAGIAEVVAGAISMGLGGYLAAKSEAEVFSSELKRKHQAIVDDPELEAATAAEILSKHGIEPHESEPAVKALRRNPQLWLDFMMKFELGLEKPDPLRGLISGLTIATSYVVGGSMPLLPYLIFPVAGEALVASIVLTIIALMIFGLAKGYFTGSNPFKSSIQTAFIGAFASAAAYYLAKLIK
Theobroma cacao		TCM_007546	A0A061E3E8		>Tca_VTL1	MAAPQTRQLSSLDKVEMSIHVNDTEKNQVQEPADNEFDYSQRGQWLRAAVLGANDGLVSIASLMMGVGSVKEDVKAMIVAGFAGLVAGACSMAIGEFVSVYTQRDVEVAQMKREKQKRESENVHGNEEVGDQKEQLPNPGLAAAASALAFSVGAVLPLLAAAFIRDHKVRMAVVVAVATIALMVFGAVGSLLGGTPVVKSSARVLVGGWMAMAITFGLTKLIGSGGMQI
Theobroma cacao		TCM_006450	A0A061DZC1		>Tca_VTL2	MQTFDEIRPCESFNNNIEAAAANQEHEVEVLDYAKRAQWLRAAVLGANDGLLSTASLMMGVGAVRKDSKTMILTGIAGLVAGACSMAIGEFVSVYSQYDIELSQMKRDKMTKNNVLADHDKESLPNPLQAAAASAVAFAIGAVIPLLGAAFIRDYMVRLTVVLGVVTLALIGFGALGALLGGAHMLKSSLRVLVGGWLAMGITFGLTKLIGGSGL
Theobroma cacao		TCM_000013	A0A061DFX3		>Tca_VTL3	MASSQTFESCSENKIPVADETYQPTEHVQRAQWLRAAILGANDGLLSTTSLMLGVGAAKDDRWSMILSGLAGALAGACSMAVGEFVSVSTQRDIEQATAACCTSKTDTGMQHDHVKNLDMISSPTTVKASKLRETNLGMLDTPTPTRTAPCRNLTCSEPTEKIPPPVIILEPKLPQVLSPGRSSIIKVITKDLSTKAVESVQNNMEKALPNPYKAAAASALAFLCGSVVPLATAVFIAENIIRIVVIAVVTSIALALFGCFGAHLGGLPVRVSAARVLVGGWIAMAITYDMDQQEEEFSPPLAVLPRLDRLDRLLQFLEERRRCLLARQSSNYPSLTSMEVQCKTLSSALEEVSHKGTLMERLAALENRVLQFSLELDIGNTSRSSSSTIPIPEQNVPG…
Theobroma cacao		TCM_027075	A0A061G788		>Tca_VTL4	MAALRTCERPSLSNLDMSIHVANDAQKNQIQVPTAEDEFDYSQRAQWLRAAVLGANDGLVSVASLMMGVGAVKDDIKAMLVAGFAGLVAGACSMAIGEFVSVYTQRDIEVAQMKRERRKRESSGDYEQETEREKLPNPGQAAIASALAFSIGAVVPLLAAAFIRQKKVRLAVVAAVASLALAVFGATGAVIGRTPVVSSSFRVLIGGWMAMAITFGLTKLVGTAGL
Theobroma cacao		TCM_006449	A0A061DXK2		>Tca_VTL5	MPTFEEIRSCQSFNNNIEAAATTNQEHEVEVFDYAKRAQWLRAAVLGANDGLLSTASLMMGVGAVRKDSKTMILTGIAGLVAGACSMAIGEYVSVYSQYDIELSQMKRDKMTKNNVLADHDKESLPNPLQAAAASAVAFAIGAVIPLLGAAFIRDYMVRLTVVLGVVTLALIGFGALGSLLGGAPMLKSSLRVLVGGWLAMGITFGLTKLIGGSGL
Triticum aestivum		TraesCS2D02G326300	A0A3B6DF13	MBD	>Tae_VIT1	MDGHGHGDGRQPMLEKGPPSHRERHFTAGEVVRDVIMGVSDGLTVPFALAAGLSGASAPSSLVLTAGLAEVAAGAISMGLGGYLAAQSEADHYKREMKREQDEIIAVPDTEAAEIGDIMAEYGLEPHEYGPVVEGLRRNPQAWLEFMMRFELGLEKPDPRRALQSALTIALSYIIGGLVPLLPYMFISTVQDAMLTSVGVTLLALLFFGYIKGRFTGNRPFLSAVQTTIIGAVASAAAYGMAKAVQAR
Triticum aestivum		TraesCS7D02G413000	A0A3B6TP12	MBD	>Tae_VIT2	MDSVGEGREQPMLEEISSHKEHHFTAGEVVRDVIMGVSDGLTVPFALAAGLSGASAPSSLVLTAGLAEVAAGAISMGLGGYLAAKSEADHYERELRREQEEIIAVPEIEAAEIGEIMSQYGLEPHEYGPVVMGLRRKPQAWLEFMMRFELGLEKPDPRRALQSALTIALSYVVGGLVPLMPYMLLPTAHDAMLTSVVVTLAALFFFGYVKGRFTGSRPLFSALQTTFIGAVASAAAYGIAKVVQV
Triticum aestivum		TraesCS5D02G209900	A0A3B6MRC7	MBD	>Tae_VIT3	MVKPVQDEENQRLLLDDHKEKHFTSGEVVRDIIIGVSDGLTVPFALAAGLSGADASSSLVLTAGLAEVAAGAISMGLGGLRLMWARTLVRYLAAKSDADHYYRELQREQDEIDTVPDTEAAEIADILSEYGLGPEEYGPVVTSLRNNPKAWLEFMMKFELGLEKPDPRRALTSAATIALAYVVGGMVPLSPYMFVASVDSAMMTSVVVTLAALLFFGYVKGRFTGNRPFLSAIQTAIIGALASSAAYGMA
Triticum aestivum		TraesCS2A02G336600	A0A3B6B1D8	MBD	>Tae_VIT4	MDGHGDGRQPMLEKGPPSHRERHFTAGEVVRDVIMGVSDGLTVPFALAAGLSGASAPSSLVLTAGLAEVAAGAISMGLGGYLAAQSEADHYKREMKREQEEIIAVPDTEAAEIGDIMAEYGLEPHEYGPVVEGLRRNPQAWLEFMMRFELGLEKPDPRRALQSALTIALSYIIGGLVPLLPYMFISTVQDAMLTSVGVTLLALLFFGYIKGRFTGNRPFLSAVQTTIIGAVASAAAYRMAKAVQAR
Triticum aestivum		TraesCS5B02G202100	A0A3B6LLW2	MBD	>Tae_VIT5	MVKPVQDEENQRLLLDDHKEKHFTSGEVVRDIIIGVSDGLTVPFALAAGLSGANASSSLVLTAGLAEVAAGAISMGLGGYLAAKSDADHYYRELQREQDEIDTVPDTEAAEIADILSEYGLGPEEYGPVVTSLRNNPKAWLEFMMKFELGLEKPDPRRALTSAATIALAYVVGGMVPLSPYMFLASVDSAMMTSVVVTLAALLFFGYVKGRFTGNRPFLSAIQTAIIGALASSAAYGMAKAVQAI
Triticum aestivum		TraesCS2B02G345300	A0A3B6C8B5	MBD	>Tae_VIT6	MDGHGDGRQPMLEKGPPSHRERHFTAGEVVRDVIMGVSDGLTVPFALAAGLSGASAPSSLVLTAGLAEVAAGAISMGLGGYLAAQSEADHYKREMKREQEEIIAVPDTEAAEIGDIMAEYGLEPHEYGPVVEGLRRNPQAWLEFMMRFELGLEKPDPRRALQSALTIALSYIIGGLVPLLPYMFISTVQDAMLTSVGVTLLALLFFGYIKGRFTGNRPFLSAVQTTIIGAVASAAAYGMAKAVQAR
Triticum aestivum		TraesCS5A02G203400	A0A3B6KFR0		>Tae_VIT7	MVKHVQDEENQRLLLDDHKEKHFTSGEVVRDIIIGVSDGLTVPFALAAGLSGANASSSLVLTAGLAEVAAGAISMGLGGYLAAKSDADHYYRELQREQDEIDTVPDTEAAEIGDILSEYGLGPEEYGPVVTSLRNNPKAWLEFMMKFELGLEKPDPRRALTSAATIALAYVVGGMVPLSPYMFVASVDSAMMTSVVVTLAALLFFGYVKGRFTGNRPFLSAIQTAIIGALASSAAYGMAKAVQAI
Triticum aestivum		TraesCS2D02G588000	A0A3B6DRN1		>Tae_VTL1	MCRGGGIDSDSDVDFAGRANWLRAAVLGANDGLVSTASLMLGVGAVKHEVRAMVISGFAGLLAGACSMAIGEFVSVCSQRDVEIAQLDRDGKRGGDEERALPSPVQAAAASALAFSVGALLPLLAAGFIVGYKLRVAVVVAVATLALAAFGVVGAVLGRAPVVRSSARVVVGGLAAMGLTFGLMRLFRASGI
Triticum aestivum		TraesCS2B02G610400	A0A3B6CJA4		>Tae_VTL2	MAVNDTKLADAENPGAMCRGGDADSDVDFAGRANWLRAAVLGANDGLVSTASLMLGVGAVKHEVRAMVISGFAGLLAGACSMAIGEFVSVCSQRDVEIAQLDRDGKRGGDEERALPSPVQAAAASALAFSVGALLPLLAAGFIVGYKLRVAVVVAVATLALAAFGVVGAVLGRAPVVRSSARVVVGGLAAMGLTFGLMRLFRASGI
Triticum aestivum		TraesCS2B02G454900	A0A3B6CC23		>Tae_VTL3	MAVNDTKLAAVADAENPAVVCGNVDDSESSIDFAGRANWLRAAVLGANDGLVSTASLMLGVSAVKPDARAMVVSGFAGLLAGACSMAIGEYVSVCSQRDVEIAQLDLDGKRGGDEEKALPSPAQAAAASALAFSVGALVPLLAAGFIVGYNLRVAVVIIVVTLALAAFGCVGAVLGRAPVARSCARGGGRAGRHGRHLWVHEALPSQRRMTE
Triticum aestivum		TraesCS4D02G110600	A0A3B6JEW8		>Tae_VTL4	MATDNDTKLAVAELGPTPAPEGMKLCTVCVATATHDAMSLPSQQGQWLRAAVLGASDGLVSTSALMLGIGAARPADPRAALLSGVAGLVAGACSMAIGEYVSVHAQLDVELAGLQRLEEARGYPADRAGLPNPCHASAASALSFAAGAAIPLLAAWFVASYAVRVAVVVATATLALAVFGALGAVQGRAPGGRAGLRAALGGLVAMGVTYGLMKLFRTHSD
Triticum aestivum		TraesCS6D02G221100	A0A3B6QIL8		>Tae_VTL5	MAPADLSSRVHAAADAAPKSPAEPKQEEISPAAADVEAGGGSPGGDGVNYVARAQWLRAAVLGANDGLVTVASLMIGVGAVNESRRAMLVSGVAGLVSGACSMAIGEFVSVYAQYDIEVAQIKRTRRDDGDGGSGDRSSLPSPTMGAGASALAFATGAALPLLSGGFVRTWAGRVAAVCAASSVGLAGFGVLGAYLGGASAVRSGARVLVGGWLAMATTYGALKLFGVHGA
Triticum aestivum		TraesCS2B02G455100	A0A3B6CEF0		>Tae_VTL6	MAVNDTKLAAVADAENPAVVCGNVDDSESSIDFAGRANWLRAAVLGANDGLVSTASLMLGVSAVKPDARAMVVSGFAGLLAGACSMAIGEYVSVCSQQDVEIAELDQAGKRGGDEEKALPSPAQAAAASALAFSVGALLPLLAAGFIVGYNLRVAVVVVVATLALAAFGCVGAVLGRAPVARSCARVVVGGLAAMAVTFGFMRLFRASGV
Triticum aestivum		TraesCS2A02G433900	W5AQ79		>Tae_VTL8	MAVNNTKLAAVADAENPAVVCCDVDDSESSIDFAGRANWLRAAVLGANDGLVSTASLMLGVSAVKPEARAMAVSGFAGLLAGAFSMAIGEYVSVCSQRDVEIAELDQAGKRGGDEEKALPSPAQAAAASALAFSVGALLPLLAAGFIVGYNLRVAVVVVVATLALAAFGCVGAVLGRAPVARSCARVVVGGLAAMAVTFGFMRLFRASGV
Triticum aestivum		TraesCS2D02G384100	A0A1D5UL13		>Tae_VTL7	MDHHFGSSHVHADGERRAKEEDVVVVLAVDDEAAEADDHPGDDDGGVNYMARAQWLRAAVLGANDGLVSVASLMIGVSAVNDAGKTMLVSGLAGLVAGACSMAIGEFVSVYAQYDIEVAQIKRDGAKGKKESLPSPTLAALASALAFAVGALLPLLAGGFVRTYGARVGAVCAATTVGLAGFGAAGGYLGGASVARSGFRVLLGGWVAMAVTYGVLWLFAKVSHIHVSSLA
Triticum aestivum		TraesCS2D02G383900	A0A1D5UN04		>Tae_VTL9	MDHHVGSSHVHADGERRAKEEDVVVVLAVDAEAAEADDHPGDDDGGVNYMARAQWLRAAVLGANDGLVSVASLMIGVSAVNDAGKTMLVSGLAGLVAGACSMAIGEFVSVYAQYDIEVAQIKRDGAKGKKESLASPTLAALASALAFAVGALLPLLAGGFVRPYGARVGAVCAATTVGLAGFGAAGGYLGGASMLRSGSRVLLGGWVAMAVTYGVLWLFAKVSHIHVSSLR
Triticum aestivum		TraesCS2B02G455200	A0A3B6CC30		>Tae_VTL10	MAVNDTKLAAVADAENPAVVCGNVDDSKSSIDFAGRANWLRAAVLGANDGLVSTASLMLGVSAVKPDARAMVVSGFAGLLAGACSMAIGEYVSVCSQRDVEIAELDQAGKRGGDEEKALPSPAQAAAASALAFSVGALLPLLAAGFIVGYNLRVAVVVVVATLALAAFGCVGAVLGRAPVARSCARVVVGGLAAMAVTFGFMRLFRASGV
Triticum aestivum		TraesCS2B02G455300	A0A3B6CBY3		>Tae_VTL11	MAVNNTKLAAVADAENPAVMCGDVDDSVSQSSIDFAGRANWLRAAVLGANDGLVSTASLMLGVSAVKPEARAMVVSGFAGLLAGACSMAIGEYVSVCSQRDMEIAELDQAGKRGGEEEKALPSPAQAAAASALAFSVGALLPLLAAGFIVGYNLRVAVVVVVATLALAAFGCVGAVLGRAPVARSCARVVVGGLAAMAVTFGFMRLFRASGV
Triticum aestivum		TraesCS2A02G434000	A0A3B6B3K4		>Tae_VTL12	MAVNNAKLAAVVDAENPAVMCGYVDNSESSIDFAGRANWLRAAVLGANDGLVSTASLMLGVSAVKPDARAMVVSGFAGLLAGACSMAIGEYVSVCSQRDVEIAELDQAGKRGGDEEKALPSPAQAAAASALAFSVGALLPLLAAGFIVGYNLRVAVVVVVATLALAAFGCVGAVLGRAPVARSCARVVVGGLAAMAVTFGFMRLFRASGV
Triticum aestivum		TraesCS6B02G285700	A0A3B6PNS0		>Tae_VTL13	MAPAADLSSHVHAAADAAPKSPAKPKQEEISPAAADVDDDVEAGGGSPGGDGVNYVARAQWLRAAVLGANDGLVTVASLMIGVGAVNDSKRAMLVSGVAGLVSGACSMAIGEFVSVYAQYDIEVAQIKRIRGGDGDRSNLPSPMLAAGASALAFAAGAALPLLSGGFVRTWAGRVVAVCAASSVGLAGFGVLGAYLGGASVVRSGARVLVGGWLAMATTYGALKLFGVHGA
Triticum aestivum		TraesCS2D02G431900	A0A1D5ULY0		>Tae_VTL14	MAVNDTKLVAVADAENPAVVCGDVDESESSIDFTGRANWLRAAVLGANDGLVSTASLMLGVSAVKPEARAMVVSGFAGLLAGACSMAIGEYVSVCSQRDVEIAELDQAGKRGGDEEKALPSPAQAAAASALAFSVGALLPLLAAGFIVGYNLRVAVVVVVATLALAAFGCVGAVLGRAPVARSCARVVVGGLAAMAVTFGFMRLFRASGV
Triticum aestivum		TraesCS4A02G209600	A0A3B6HUS4		>Tae_VTL15	MKLCTVCVATATHDAMSLPSQQGQWLRAAVLGASDGLVSTSALMLGIGAARPADPRAALLSGVAGLVAGACSMAIGEYVSVHAQLDVELAGLQRLEEARGYPADRAGLPNPCHASAASALSFAAGAAIPLLAAWFVTSYGVRVAVVVATATLALAAFGALGAVQGRAPGGRAGLRAALGGLVAMAVTYGLMKLFRTHSD
Tulipa gesneriana			C4B8E3	MBD	>Tge_VIT1	MVIAGVSPPTPSSENLLQEHEEKHFTATDVVRDVIIGVSDGLTVPFALAAGLSGANVPSSLILTAGIAEVAAGAISMGLGGYLAAKSEEDHYMRELKREQEEIINVPDVEAAEIGEILAQYGLEPHVYNPVVNSLRKNPQAWLDFMMKFELGLEKPEPRRALESAMTIALAYVVGGLVPLSPYFFIPFAKQAMITSIAVTLLALVVFGYIKGRFTGSNPVLSSIQTAIIGALASAAAYAMAKAVQSV
Tulipa gesneriana			C4B8E4	MBD	>Tge_VIT2	MAGALPTRLSEKLLQDHEEKHFTATDVVRDVIIGVSDGLTVPFALAAGLSGANVPSSIILTAGIAEVAAGAISMGLGGYLAAKSEEDHYMRELKREQEEIINVPDVEAAEIGEVLAQYGLEPHEYNPVVNSLRKNPKAWLDFMMKFELGLEKPEPKRALQSAMTIALAYVVGGLVPLSPYIFIPFAKQAMITSIAVTLLALIVFGYIKGRFTGNNPVMSSIQTAIIGALASAAAYAMAKAVQSA
Vitis vinifera		VIT_01s0011g06010	D7T8I6	MBD	>Vvi_VIT1	MAENGSADVEKQKLLLHQHEEKHFMSSEVVRDIIIGVSDGLTVPFALAAGLSGASASSSIILTAGIAEVAAGSISMGLGGYLAAKSEADHYMRELKREQEEIITVPDMEAAEIGEILEQYGVEPHEYGPVVDALRRNPQAWLDFMMKFELGLEKPNPRRALQSALTIAVSYIMGGLVPLIPYMFIPIAREAVIASVILTLLALLVFGFAKGYFTGNKPFSSALQTAFIGALASAAAFTFAKLVRA
Vitis vinifera		VIT_01s0011g06000	F6HFC1	MBD	>Vvi_VIT2	MESMDGSGKQKLLLDDHKERHFTAGEIVRDIIIGVSDGLTVPFALAAGLSGANASSSIILTAGIAEVAAGAISMGLGGYLAAKSEADHYMRELKREQEEIITVPDIEAAEIEEILSQYGLEPHESAPVVNALRRRPQAWLDFMMKFELGLEKPDPRRAMQSAFTIALAYVLGGFVPLIPYMLVPRAEEAVIASVVLTLVALLIFGYGKGRFTGNKPLRSALQTALIGALASAAAFGMAKAVRAIP
Vitis vinifera		VIT_15s0048g01070	D7U7R2	MBD	>Vvi_VIT3	MAEAAGGDTTRLLRSEGGEAENQKISKRPKEPWRGEYVKSIVYAGLDAIVTCFSLISSMSAGHLSSVDVLVLGFANLVADGISMGFGDFVSSGTEKDAAVMERVVTEWEVANQGGPQKTQLIRHYQALGMDLHDATTVVNIFSKYRDILVDEKMTAQKGMLPPDEAEKPWKSGLVTFASFLVFGSAPLLSFIVLTPFTHSDTVKFVGASVLSALALVLLGIAKARIAGQNYAVSAVVTFFNGAIAAAAAYSIGWTLRNVAGLQD
Vitis vinifera		VIT_04s0044g01960	F6I0A9		>Vvi_VTL1	MAPQTLQSRHEHKLPVVDDDTDQRTERVQRAQWLRAAILGANDGLLSTTSLMLGIGAIRHDRWSMVLSGLAGALAGACSMAVGEFVSVSMQRDIEEATVSQCTAKSKLCKQDDKVIKLDVVASPPPTVVETMPAQINTALSPAVTPSKGTPCAKLTSEPAEKVSPTMTPGKKLPFGSSPGRYPMTKVIMEDAKANTMKGEENNIIGKETLPSPYKAAAASALAFLCGSFVPIASAMFAAHNTVRTVVIVVVASLALALFGGVGAQLGGAPIRVSAVRVLVGGWVAMAITYGLLKPFEKEE
Vitis vinifera		VIT_12s0055g00850	F6H1T8		>Vvi_VTL2	MAALNPACKNVEISVHEDNLVPHGQPQDPKAQHFHSSNRGQWLRAAILGANNGLVSVASLMMGVGALKRDVMAMALAGFAGLVAGSCSVAIGEFVSIYTQLDIEATQMRRNSREDSKNLELPNPFQVAITSALTFVVGAMVPVVAAAITRDHKVRLGVVVAVSSLAFLVFGGVGAILGRTPVGWSCARVLVGGWMAMAITSGLTMLIGSSH
Vitis vinifera		VIT_12s0055g00870	F6H1U0		>Vvi_VTL3	MATLELHGQQSLNHVEISIHGNHSLPHEHCQEGEAEDFDYSKRGQWLRAATLGANDGLVSIASLMMGVGAVKEDITAMILAGFAGLVAGACSMAIGEFVSVYTQLDIELAQMKRDKRRRDSTENEEKTENEKLPNPFQAGIASALSFALGAMIPLLAAAFIREHKVRLGVVVAASSLALLAFGGLGAVLGRTPVGRSCARVLVGGWMAMAITFGLTRLIGATGL
Vitis vinifera		VIT_12s0055g00860	A5BAU9		>Vvi_VTL4	MASLERGDQLSRKNIEISVRENHFVPIEQHQDPKGEDFNYAKRGQWLRAAILGANDGLVSVASLMMGVGAVKRDVMAMILAGFAGLVAGACSMAIGEFVSVYTQLDIEVAQMKREKGTNSAGNEEKPEDEQLPNPFQAAIASALAFAVGAVVPLLAAAFIKEHKVRLGVVIAVSSLALLVFGGVGAALGRTPMARSCARVLVGGWMAMGITFGLTKLIGSTGL
Vitis vinifera		VIT_18s0076g00320	F6GYV1		>Vvi_VTL5	MESNQPSLHDPKFTVPISDVEQQASQLENEAKEFDYSKRSQWLRAAVLGANDGLVSTASLMMGVGAVKQDIKAMILTGFAGLVAGACSMAIGEFVSVYSQLDIEVAQRKRDKRRVGSGESEEEEGEKENLPNPVQAAAASALAFAVGAMVPLLAASFIREYKVRLGAVIAAVTVALVVFGWLGAVLGKVPAFRSCMRVLVGGWLAMAITFGLTKLIGSSGL
Zea mays		Zm00001d020395	B6SS47	MBD	>Zma_VIT1	MALNGGKTTLVQDEEKQQLLLEKHTEKHFTAGEVVRDIIIGVSDGLTVPFALAAGLSGANASSALVLTAGLAEVAAGAISMGLGGYLAAKSEADHYNRELQREQDEIDTVPDVEAAEIADILSQYGLGPEEYGPVVTSLRNNPKAWLEFMMKFELGLERPEPRRALVSAATIALSYVAGGLVPLLPYMFVPEAARAMAVSVAVTLAALLFFGFVKGRFTGDRPFFSAVQTTVVGALASAAAFAMARAVQSI
Zea mays		Zm00001d025623	K7TTW6	MBD	>Zma_VIT2	MDGDGATWGQPMLEKRPSHRERHFTAGEVVRDVIMGVSDGLTVPFALAAGLSGASAPSSLVLTAGLAEVAAGAISMGLGGYLAAQSEADHYKREMRREQEEIITVPDTEAAEIGEIMSRYGLEPQEYGPVVAGLRRNPQAWLDFMMRFELGLERPDPRRALQSAFTIALSYVVGGLVPLLPYVLVSAAQDAMLTSVGVTLAALLFFGYVKGRFTGNRPFASAVQTAVIGALASAAAYGMAKAVQAR
Zea mays		Zm00001d017402	A0A1D6HEP3		>Zma_VTL1	MAPNLSPDGPKFPSKPRRGGEADDVEAAAPAAAVHRPPVGRVDYLARAQWLRAAVLGANDGLVSVASLMIGVGAVNDGAREMLVSGLAGLVAGACSMAIGEFVSVYAQYDIQVAHSERGARGGSDDDSSSSDGERLPSPTQAAAASALAFAVGAAVPLLSGGFVRPWAARVAAVCAASSLGLAGFGAAGAYLGGASVVRSGLRVLLGGWLAMAATFTILRLFGLAFKTHVVSA
Zea mays		Zm00001d026679	K7UNG1		>Zma_VTL2	MASSVGKMAAVVDTENPAATVVVGPPCAVDDDDLSQRANWLRAAVLGANDGLVSTASLMLGVGAVKADARAMVISGFAGLLAGACSMAIGEFVSVCSQRDVELARLDRGAEEEKALPSPVQAAAASALAFSVGALLPLLAAGFVTDYRLRIGVVAAVATATLAAFGCVGAVLGRAPVARSCARVVSGGWAAMAVTFGLMRLFKASGI
Zea mays		Zm00001d002884	A0A1D6E504		>Zma_VTL3	MAMMSGMDGGSNVVKVAAVVDAENPAVGPPPCAVDSDDLSQRANWLRAAVLGANDGLVSTASLMLGVGAVKADARAMVISGFAGLLAGACSMAIGEFVSVCSQRDVELARLDRGGGDDEKAALPSPVQAAAASALAFSVGALLPLLAAGFIADYRLRIGVVAAVATATLAAFGCVGAVLGRAPVARSCARVVGGGWVAMAVTFGLMRLFKASGI
Zea mays		Zm00001d002820	C0PCX7		>Zma_VTL4	MDPHLSSHVHAAAAAASAFPDGKKLESDVLPPGVVTLDVEAGAPTNAAGADPRDGDDGDAGFDYMARAQWLRAAVLGANDGLVSVASLMIGIGAVNATRKAMLVSGMAGLVAGACSMAIGEFVSVYAQYDIEVSQIKRDGEEAARDSLPSPTQAAIASALAFAFGALLPLLAGVFVPSWAARVAAVCAATSVGLAGFGVAGAYLGGANMLRSGLRVLLGGWFAMLVTFGVLRLFGTVFHIQVSSA
Zea mays		Zm00001d025949	K7TR42		>Zma_VTL5	MDLHLSSHVHAAAAAQATASAFPNGKKAESTDVLPPRAVVTIDVEAGAPTNAAGDDPRDADGDAGGVDYMARAQWLRAAVLGANDGLVSVASLMIGVGAVSATPKAMLVSGTAGLVAGACSMAIGEFVSVYAQYDMEVSQIKRGDGGEEEEEGAARDGLPSPTQAALASALAFAFGALLPLLAGVFVPSWAARVAAVCAATSVGLAAFGVAGAYLGGASMLRSGLRVLLGGWFAMLLTFAVLRLFGTVFHIQVSSSV
Zostera marina		ZOSMA_66G00640	A0A0K9NSA8	MBD	>Zmar_VIT1	MSSSAPLLEEHKEKHFTAGEVVRDIIIGVSDGLTVPFALAAGLSGASASSSIVLTAGIAEVAAGAISMGLGGYLAAKSESDHYMRELKREEDEINTVPDSEAAEIEEILSEFSLGPQEYGPIVVALRKNPKAWLDFMMKFELGLEKPDPRRAIQSAATIATAYIIGGIVPLSPYVFEPNASKALIMSVVATLTSLLFFGYVKGKLTGDRPFMSAIQTTLIGAIASAVAFGLAKSVQFL
Zostera marina		ZOSMA_24G00370	A0A0K9PGC4		>Zmar_VTL1	MHHPDKEFIPVYRVRRFHFIFSSALPRSSANIHFSQVLIGRSLCAYVSMTSPEVERASEPADLEMSLSQPGVDYANRANCFRATVVGANDGLVAVASFMIGFGDVNQTAKAMVVSGFAYLVAGACSAAIVEYISFWAQHDIQMVLINREEEEENSPNPIQAAGASAFSFVLGGLLPLLSGGFVNPWKIRVVVVCVVTSLGFGAIGGFLGAASVHRSAVTVFVGGVVRLGLAFYMEM
Zostera marina		ZOSMA_24G00360	A0A0K9PIE5		>Zmar_VTL2	MDAVELAPEPADLERNDLQPDVDYANRANWLRATVVGANDGLVTVASFMIGFGDVNQTAKAMVVVSGFVCLIAGACNAAIVEYVSFWTQHDIQMALINREGEENFPNPTQAAGASALSFLLAGLLPLLSGGFVNTGKIRVLVVCVVTILGFGVIVGFLGASSVHYKSAVMLFVGGVIKLGVAFYTEGILY
Zostera marina		ZOSMA_81G00480	A0A0K9NPB9		>Zmar_VTL3	MSLEETKLPGDGVLEAKEKEEFDYSQRSQWLRAAVLGANDGLVSTASLMVGVGAVKKDDKAMLLSGIAGLFAGACSMAIGEFVSVYSQRDIELAQMKRESRLEGGSINIDRSQLPNPIQAAGASALAFGVGAMVPLLAAGFLSSYKVRLGVVSIAATMALFVFGWIGAVLGRTPVASSTMRVVVGGWMAMMVTFGLMKAVAGVGGF
Zostera marina		ZOSMA_1G01110	A0A0K9PM66		>Zmar_VTL4	MEDSHVHVVVDDDSSSMKPTGASSASPVATVLDLEAGGGSSETDYGSRANWLRAAVLGATDGLVSVASLMIGVGAVDQTSKVMVISGLAGLIAGACSMAIGEYVSVCTQYDIQKAQMVRDVDDRMENLPSAVEAAGASALAFSLGGLSPLLVGGFIKPHVARVVAVCAVTSLGLGGFGVAGGLLGGTPVKKSAIRVIIGGWLAMLITYGVLWLFGLAFNF
Zostera marina		ZOSMA_24G00350	A0A0K9PGB0		>Zmar_VTL5	MGEAHVDYNVTPPVPSPADLEKSVSKPGVDYAKRANWLRAAVLGANDGLVSVASLMVGVGAVNQTAKAMVVSGFAGLIAGACSMAIGEYVSVCTQYDIQMAQIKREEASRKKRGIIKEEKHEDENLPSPIQAAGASALAFALGGLLPLLSGGFVNPWAIRVAVVCVVTSLGLVGFGATGGFLGGASVRRSAARVLFGGWFALGFTYGVLRLFGLAFDMEIESSGG
Zostera marina		ZOSMA_174G00230	A0A0K9PRY6		>Zmar_VTL6	MSISDNSITSPVRAPTDLERNVVSQPDVNYAKRANLLRAMMFSANEGLVFVALLIIVGSKKMTSKELVVIGLLSIVANACKMAIGEYVSVSTQYDIHMAQIERKRESGGIIMTEEEENLPSPTQAAGASALASALGGLLPLLSGVLVNPWEIRVVVVCVVTSLGLGATGGYFGGCSVKRSAIKVFIGGLIRLFFGLFFELEIKSSGDKFDDDDSEYILCCFVYLYFNFEMFLHAHLSFYFS
Zostera marina		ZOSMA_361G00020	A0A0K9P679		>Zmar_VTL7	MAEDHVHTSFTSPVPAPAVLERSVLQTGVDYANRTNLLRAMMLSANDGLISLALLIIVGVNQTVIATNLIAGVCSMAIGEYVSVCSQYDIEMEQIKREEESRKKRGIIKEENLPSPTQAAGASALAFALGGLLPLLSGVLVNPWEIRVVVVCVVTSLGLVGLGITGGILGGASVKRSAVRVLIGGLIRLFLGLALS
NOTE: most members of the CCC1/VIT family were first identified in Panther using PTHR31851 in the search. Amino acid sequences were retreaved from UniProt.
https://www.pantherdb.org/panther/globalSearch.do?searchType=basic&fieldName=all&organism=all&fieldValue=PTHR31851&listType=-1
https://www.uniprot.org/uniprotkb
